# Supplementary material for: Shotgun metagenomic profiling reveals Bacillus-dominated bacterial communities in urban rooftop and surface garden soils of Bangladesh
Source: PLoS One. 2026 Mar 6;21(3):e0344114. doi: 10.1371/journal.pone.0344114 (PMC12965560; doi:10.1371/journal.pone.0344114)
Supplement: S1 Data — (XLSX) [file pone.0344114.s001.xlsx]

## Sheet: Data S1
	S1 Data:Taxonomic information of the soil microbiomes (phyla to species/strain levels) identified in in Dhaka rooftop garden (DRG), Dhaka surface garden (DSG), Gazipur rooftop garden (GRG) and Gazipur surface garden (GSG)
																									Genera													Species									Bacillus spp.
	Phylum	DRG	DSG	GRG	GSG		Class	DRG	DSG	GRG	GSG		Order	DRG	DSG	GRG	GSG		Family	DRG	DSG	GRG	GSG		DRG	Rel_Abund	DSG	Rel_Abund	GRG	Rel_Abund	GSG	Rel_Abund		Shared_All(231)	Unique(GSG)	Unique(GRG)		DRG	Rel_Abund	DSG	Rel_Abund	GRG	Rel_Abund	GSG	Rel_Abund		DRG	Abund	DSG
	Firmicutes	74.3935	82.848	83.1573	65.3033		Bacilli	74.3259	82.7516	83.14	65.2947		Bacillales	59.6976	58.7708	62.2757	60.8499		Bacillaceae	57.878	54.0668	56.8706	56.8419		Bacillus	58.2117	Bacillus	54.4731	Bacillus	54.942	Bacillus	55.3894		Bacillus	Fredinandcohnia	Pusillimonas		Bacillus paralicheniformis	28.2566	Bacillus cereus sensu lato	15.9684	Bacillus cereus sensu lato	42.4291	Bacillus stratosphericus	14.5474		Bacillus paralicheniformis	28.2566	Bacillus cereus sensu lato
	Proteobacteria	20.8134	3.41653	12.656	24.9159		Bacteroidia	1.22163	11.5398	0.730436	2.68704		Brevibacillales	4.50344	17.6218	17.3871	0.140039		Brevibacillaceae	4.50344	17.6218	17.3871	0.140039		Paenibacillus	9.83652	Brevibacillus	18.0168	Brevibacillus	17.548	Rhodanobacter	3.01996		Paenibacillus	Staphylospora			Bacillus licheniformis	25.2385	Brevibacillus agri	12.142	Brevibacillus agri	11.4655	Bacillus licheniformis	12.74		Bacillus licheniformis	25.2385	Bacillus smithii
	Bacteroidota	1.22163	11.5398	0.730436	2.68704		Alphaproteobacteria	8.8372	2.53731	3.9828	10.6308		Paenibacillales	9.87202	3.24976	1.94675	2.36412		Paenibacillaceae	9.87202	3.24976	1.94675	2.36412		Brevibacillus	4.52788	Flavobacterium	11.5229	Lysinibacillus	3.60989	Paenibacillus	2.17136		Brevibacillus				Bacillus cereus sensu lato	8.567	Flavobacterium thermophilum	11.399	Bacillus altitudinis	5.43067	Bacillus safensis	9.7436		Bacillus cereus sensu lato	8.567	Bacillus safensis
	Planctomycetota	1.07192	0.552887	1.25695	1.98247		Gammaproteobacteria	11.9762	0.87922	8.67323	14.2851		Flavobacteriales	0.321726	11.2703	0.174063	0.697895		Flavobacteriaceae	0.321726	11.2703	0.174063	0.697895		Rhodanobacter	3.87674	Paenibacillus	3.05515	Acidovorax	2.91791	Lysinibacillus	2.13232		Rhodanobacter				Bacillus haynesii	1.46616	Bacillus smithii	8.48951	Bacillus stratosphericus	3.20153	Bacillus altitudinis	8.83692		Bacillus haynesii	1.46616	Bacillus stratosphericus
	Acidobacteriota	0.449135	0.51477	0.492154	1.38255		Nitrospiria	0.211801	0.436576	0.406387	0.499974		Xanthomonadales	5.53794	0.164116	1.87299	7.6048		Burkholderiaceae	3.29873	0.359643	4.12491	4.43715		Sphingomonas	3.14958	Parageobacillus	1.51674	Paenibacillus	1.65093	Arenimonas	1.97152		Sphingomonas				Sphingomonas sp.	1.23995	Bacillus safensis	6.01361	Brevibacillus gelatini	2.80259	Bacillus pumilus	5.07758		Bacillus anthracis	1.07399	Bacillus licheniformis
	Actinobacteriota	1.05225	0.180945	0.462317	0.963496		Vicinamibacteria	0.29675	0.365786	0.366163	0.899591		Burkholderiales	3.6494	0.456839	4.34946	4.94439		Sphingomonadaceae	4.10049	1.57238	1.39613	2.24955		Pseudomonas	2.24817	Sphingomonas	1.38626	Escherichia	1.36546	Devosia	1.67324		Pseudomonas				Rhodanobacter glycinis	1.17152	Bacillus stratosphericus	5.09728	Lysinibacillus sphaericus	2.56966	Bacillus paralicheniformis	1.97366		Bacillus wiedmannii	0.432624	Bacillus altitudinis
	Verrucomicrobiota	0.319564	0.183592	0.339031	1.27255		Acidimicrobiia	0.398177	0.101603	0.305102	0.245204		Sphingomonadales	4.37398	1.60178	1.44626	2.42301		Anoxybacillaceae	0.76719	4.05458	1.16528	1.6615		Acidovorax	1.49858	Anoxybacillus	1.38028	Priestia	1.1687	Streptococcus	1.58689		Acidovorax				Bacillus anthracis	1.07399	Bacillus licheniformis	4.19639	Escherichia coli	1.39189	Rhodanobacter sp. T12-5	1.95846		Bacillus cereus group sp. Bc256	0.194311	Bacillus pumilus
	Nitrospirota	0.211801	0.436576	0.406387	0.499974		Blastocatellia	0.0898434	0.0763958	0.0628907	0.114162		Rhizobiales	2.66307	0.601528	1.58779	5.1435		Xanthomonadaceae	1.63985	0.146936	1.83929	4.31909		Priestia	0.753829	Geobacillus	0.858082	Sphingomonas	1.10374	Sphingomonas	1.55401		Priestia				Brevibacillus gelatini	0.956627	Bacillus altitudinis	3.13304	Bacillus licheniformis	1.28096	Streptococcus pneumoniae	1.58285		Bacillus alveayuensis	0.126231	Bacillus paranthracis
	Myxococcota	0.129299	0.123589	0.121456	0.482731		Verrucomicrobiae	0.319564	0.183592	0.339031	1.27255		Pseudomonadales	2.46618	0.0545845	0.432983	0.775838		Planococcaceae	0.120435	0.260013	3.71686	2.2033		Arenimonas	0.730877	Nitrospira	0.446363	Streptococcus	0.794406	Anoxybacillus	1.01763		Arenimonas				Pseudomonas fluorescens	0.646648	Bacillus pumilus	3.08028	Brevibacillus parabrevis	1.06637	Lysinibacillus sphaericus	1.32377		Bacillus subtilis	0.118371	Bacillus subtilis
	Chloroflexota	0.0822023	0.046257	0.0518492	0.121555		Thermoleophilia	0.227396	0.0311501	0.0743985	0.165607		Caulobacterales	1.22025	0.0843113	0.273972	2.02306		Rhodanobacteraceae	3.89594	0.016705	0.0320749	3.16685		Caulobacter	0.655364	Heyndrickxia	0.423118	Arenimonas	0.791464	Brevundimonas	0.956837		Caulobacter				Pseudomonas atacamensis	0.471769	Brevibacillus gelatini	2.65595	Brevibacillus centrosporus	1.0573	Bacillus haynesii	1.05493		Bacillus cereus group sp. BfR-BA-01325	0.07163	Bacillus anthracis
	Tracheophyta	0.0397823	0.00872703	0.136088	0.0560984		Planctomycetia	1.02966	0.538004	1.24037	1.92916		Lactobacillales	0.0431814	0.582301	0.814862	1.81089		Xanthobacteraceae	0.995524	0.297668	0.626435	1.55455		Mesorhizobium	0.558185	Streptococcus	0.403498	Aneurinibacillus	0.603859	Luteitalea	0.900209		Mesorhizobium				Caulobacter sp.	0.448045	Caldalkalibacillus thermarum	1.99574	Lysinibacillus fusiformis	0.899792	Fredinandcohnia onubensis	0.805775		Bacillus methanolicus	0.0550606	Bacillus paralicheniformis
	Gemmatimonadota	0.0490821	0.0513259	0.0407612	0.109637		Magnoliopsida	0.0397823	0.00872703	0.136088	0.0560984		Caldalkalibacillales	0.001414	1.97183	0.00242515	0.00121503		Pseudomonadaceae	2.23604	0.018715	0.23194	0.513701		Devosia	0.546552	Aneurinibacillus	0.379181	Ramlibacter	0.453168	Fredinandcohnia	0.806328		Devosia				Bacillus wiedmannii	0.432624	Bacillus paranthracis	1.96515	Streptococcus pneumoniae	0.754701	Brevundimonas sp.	0.770384		Bacillus smithii	0.0366894	Bacillus wiedmannii
	Bdellovibrionota	0.022624	0.00751598	0.0562448	0.0537717		Polyangia	0.101414	0.0945116	0.0996177	0.41381		Enterobacterales	0.0754994	0.0701159	1.45896	0.149992		Caulobacteraceae	1.21467	0.0821889	0.267466	1.99597		Ramlibacter	0.508604	Luteitalea	0.373986	Anoxybacillus	0.441589	Mesorhizobium	0.790574		Ramlibacter				Pseudomonas moraviensis	0.425558	Bacillus subtilis	1.08487	Bacillus pumilus	0.735149	Anoxybacillus calidus	0.632309		Bacillus stratosphericus	0.0339867	Bacillus haynesii
	Mucoromycota	0.0430726	0.0280663	0.0203223	0.0262913		Mucoromycetes	0.0430726	0.0280663	0.0203223	0.0262913		Chitinophagales	0.631283	0.200871	0.305674	1.29063		Streptococcaceae	0.0152549	0.394651	0.787124	1.5858		Lysobacter	0.45618	Thermolongibacillus	0.341219	Heyndrickxia	0.422608	Pseudoxanthomonas	0.782735		Lysobacter				Mesorhizobium sp.	0.411621	Brevibacillus laterosporus	1.06785	Priestia megaterium	0.729403	Devosia sp.	0.680497		Bacillus amyloliquefaciens	0.0300652	Bacillus toyonensis
	Thermoproteota	0.018518	0.0339592	0.0301162	0.0292125		Actinomycetia	0.415866	0.0411506	0.0754361	0.537847		Vicinamibacterales	0.29675	0.365786	0.366163	0.899591		Caldalkalibacillaceae	0.001414	1.97183	0.00242515	0.00121503		Pseudolabrys	0.402744	Cohnella	0.267463	Nitrospira	0.410147	Ramlibacter	0.712913		Pseudolabrys				Acidovorax sp.	0.618456	Bacillus anthracis	0.833459	Bacillus anthracis	0.655142	Arenimonas sp.	0.571325		Bacillus glycinifermentans	0.0281221	Bacillus tropicus
	Armatimonadota	0.0446634	0.00787805	0.020229	0.0551936		Acidobacteriae	0.0625423	0.0725879	0.0631005	0.368802		Nitrospirales	0.211801	0.436576	0.406387	0.499974		Rhizobiaceae	0.708577	0.142916	0.420682	1.24779		Sphingosinicella	0.377495	Ectobacillus	0.228556	Parageobacillus	0.390201	Hydrogenophaga	0.707041		Sphingosinicella				Pseudolabrys sp.	0.385159	Bacillus paralicheniformis	0.737106	Acidovorax sp.	0.865259	Sphingomonas sp.	0.558994		Bacillus velezensis	0.0234939	Bacillus mycoides
	Desulfobacterota	0.00965327	0.00915152	0.00566646	0.0397859		Desulfitobacteriia	0.00625423	0.0835497	0.00122423	0.000930665		Gemmatales	0.348687	0.153091	0.394017	0.691122		Devosiaceae	0.630005	0.0539353	0.232476	1.85549		Noviherbaspirillum	0.35211	Priestia	0.201698	Luteitalea	0.36955	Bradyrhizobium	0.700496		Noviherbaspirillum				Acidovorax sp. JMULE5	0.37827	Parageobacillus caldoxylosilyticus	0.584572	Aneurinibacillus thermoaerophilus	0.409065	Paenibacillus harenae	0.541027		Bacillus mobilis	0.0199433	Bacillus pseudomycoides
	Tectomicrobia	0.00513935	0.00883939	0.00873287	0.018148		Chloroflexia	0.048008	0.0270176	0.0235869	0.0782275		Aneurinibacillales	0.165275	0.370867	0.598324	0.101701		Chitinophagaceae	0.631283	0.200871	0.305674	1.29063		Flavobacterium	0.323472	Ureibacillus	0.13892	Thermomonas	0.333236	Flavobacterium	0.698375		Flavobacterium				Acidovorax sp. SCN 65-108	0.356048	Bacillus wiedmannii	0.583106	Heyndrickxia sporothermodurans	0.398246	Legionella pneumophila	0.489814		Bacillus cereus group sp. BfR-BA-01350	0.0170817	Bacillus alveayuensis
	Uroviricota	0.0227736	0.0015856	0.00791671	0.00028437		Phycisphaerae	0.0422568	0.0148821	0.0165796	0.0533064		Pirellulales	0.275322	0.182706	0.421591	0.414456		Enterobacteriaceae	0.0746293	0.0697663	1.4208	0.143426		Brevundimonas	0.305633	Sphingosinicella	0.135257	Reyranella	0.331424	Reyranella	0.661588		Brevundimonas				Devosia sp.	0.345926	Anoxybacillus calidus	0.502663	Brevibacillus sp. NSP2.1	0.394755	Reyranella sp.	0.533116		Bacillus infantis	0.014008	Bacillus pacificus
							Gemmatimonadetes	0.0490821	0.0513259	0.0407612	0.109637		Reyranellales	0.243099	0.0948237	0.328386	0.661134		Vicinamibacteraceae	0.29675	0.365786	0.366163	0.899591		Luteitalea	0.29836	Ramlibacter	0.125351	Cohnella	0.313832	Lysobacter	0.638952		Luteitalea				Arenimonas terrae	0.29189	Paenibacillus oceani	0.467104	Bacillus safensis	0.365919	Arenimonas composti	0.468693		Bacillus pumilus	0.0137254	Bacillus methanolicus
							Bdellovibrionia	0.022624	0.00751598	0.0562448	0.0537717		Acidimicrobiales	0.398177	0.101603	0.305102	0.245204		Nitrospiraceae	0.211801	0.436576	0.406387	0.499974		Bradyrhizobium	0.297991	Lysinibacillus	0.121662	Lysobacter	0.302524	Luteimonas	0.634891		Bradyrhizobium				Phenylobacterium sp.	0.260571	Brevibacillus borstelensis	0.465613	Bacillus wiedmannii	0.345084	Mesorhizobium sp.	0.465048		Bacillus altitudinis	0.011694	Bacillus badius
							Anaerolineae	0.0341943	0.0192394	0.0282623	0.0433276		Isosphaerales	0.193229	0.128508	0.185629	0.528488		Gemmataceae	0.348687	0.153091	0.394017	0.691122		Geobacillus	0.265689	Aeribacillus	0.114731	Pseudoxanthomonas	0.301712	Acidovorax	0.576477		Geobacillus				Ilumatobacter sp.	0.259988	Bacillus haynesii	0.44288	Nitrospira sp.	0.337635	Luteitalea sp.	0.435784		Bacillus toyonensis	0.0104574	Bacillus velezensis
							Fimbriimonadia	0.031951	0.00629245	0.0151805	0.0317202		Planctomycetales	0.212426	0.0736991	0.239134	0.295098		Aneurinibacillaceae	0.165275	0.370867	0.598324	0.101701		Phenylobacterium	0.259045	Mesorhizobium	0.114514	Burkholderia	0.299111	Pseudomonas	0.514054		Phenylobacterium				Ramlibacter sp.	0.258928	Geobacillus stearothermophilus	0.388645	Paenibacillus sp.	0.321502	Lysinibacillus sp. B2A1	0.40758		Bacillus pseudomycoides	0.0100512	Bacillus glycinifermentans
							Nitrososphaeria	0.018518	0.0339592	0.0301162	0.0292125		Steroidobacterales	0.149952	0.118358	0.269028	0.22959		Domibacillaceae	0.905477	0.187949	0.0489461	0.000542888		Ilumatobacter	0.253304	Flavisolibacter	0.107136	Mesorhizobium	0.293086	Phenylobacterium	0.508777		Ilumatobacter				Pseudomonas brassicacearum	0.240663	Sphingomonas sp.	0.387356	Brevibacillus borstelensis	0.289391	Nitrospira sp.	0.401504		Bacillus spizizenii	0.00893829	Bacillus luti
							Clostridia	0.0613594	0.0128721	0.0160433	0.00760043		Verrucomicrobiales	0.148157	0.0430733	0.187763	0.329791		Reyranellaceae	0.243099	0.0948237	0.328386	0.661134		Parageobacillus	0.245786	Bradyrhizobium	0.106357	Pseudomonas	0.234086	Nitrospira	0.500317		Parageobacillus				Nitrospira sp.	0.235893	Brevibacillus parabrevis	0.376956	Sphingomonas sp.	0.284509	Lysinibacillus fusiformis	0.396773		Bacillus atrophaeus	0.00614728	Bacillus cereus group sp. Bc222
							Myxococcia	0.0278857	0.0290776	0.021838	0.0689209		Sphingobacteriales	0.128334	0.00971334	0.159174	0.474691		Pirellulaceae	0.205343	0.140456	0.302526	0.345044		Reyranella	0.244419	Pseudolabrys	0.100907	Pseudolabrys	0.230155	Legionella	0.490151		Reyranella				Sphingomonas anseongensis	0.232113	Streptococcus pneumoniae	0.374328	Priestia aryabhattai	0.279219	Phenylobacterium sp.	0.385295		Bacillus safensis	0.00494609	Bacillus amyloliquefaciens
							Desulfuromonadia	0.00965327	0.00915152	0.00566646	0.0397859		Chthoniobacterales	0.108565	0.0648222	0.0750048	0.443669		Isosphaeraceae	0.193229	0.128508	0.185629	0.528488		Flavisolibacter	0.239005	Lactobacillus	0.0998343	Ilumatobacter	0.214846	Pseudolabrys	0.48834		Flavisolibacter				Noviherbaspirillum soli	0.230417	Brevibacillus sp. NSP2.1	0.37175	Arenimonas terrae	0.27802	Paenibacillus sinopodophylli	0.374438		Bacillus badius	0.00280867	Bacillus albus
							Entotheonellia	0.00513935	0.00883939	0.00873287	0.018148		Legionellales	0.00785858	0.00104874	0.193138	0.489814		Ilumatobacteraceae	0.318368	0.0793797	0.262511	0.183341		Novosphingobium	0.233442	Reyranella	0.0969494	Devosia	0.214776	Massilia	0.488003		Novosphingobium				Pseudomonas aeruginosa	0.229322	Anoxybacillus caldiproteolyticus	0.35761	Acidovorax sp. GW101-3H11	0.257988	Flavobacterium sp.	0.398273				Bacillus infantis
							Rubrobacteria	0.0108089	0.00704155	0.00738038	0.0148389		Polyangiales	0.0745477	0.089992	0.0877251	0.393749		Steroidobacteraceae	0.149952	0.118358	0.269028	0.22959		Anoxybacillus	0.227194	Desulfitobacterium	0.0854227	Halobacillus	0.206656	Caulobacter	0.461384		Anoxybacillus				Lysobacter lycopersici	0.229287	Nitrospira sp.	0.355904	Bacillus subtilis	0.247757	Hydrogenophaga pseudoflava	0.352386				Bacillus gaemokensis
							Caudoviricetes	0.0227736	0.0015856	0.00791671	0.00028437		Cytophagales	0.139061	0.0587919	0.0910947	0.160798		Planctomycetaceae	0.203385	0.0695041	0.227766	0.285792		Altererythrobacter	0.215903	Lysobacter	0.0853844	Fictibacillus	0.195654	Burkholderia	0.431711		Altererythrobacter				Pseudomonas sp. P97.38	0.228368	Bacillus toyonensis	0.355083	Luteitalea sp.	0.222603	Pseudolabrys sp.	0.342433				Bacillus cereus group sp. BcHK114
							Abditibacteria	0.0127124	0.0015856	0.00504851	0.0234734		Actinomycetales	0.158722	0.00514383	0.0231555	0.341347		Sphingobacteriaceae	0.128334	0.00971334	0.159174	0.474691		Nitrospira	0.21295	Chloracidobacterium	0.0781084	Legionella	0.194924	Priestia	0.420303		Nitrospira				Luteitalea sp.	0.227485	Thermolongibacillus altinsuensis	0.337783	Reyranella sp.	0.245765	Luteimonas composti	0.337883				Bacillus sonorensis
													Gaiellales	0.201536	0.0206252	0.0632404	0.12595		Legionellaceae	0.00785858	0.00104874	0.193138	0.489814		Gaiella	0.20263	Calditerricola	0.077534	Geobacillus	0.187723	Parageobacillus	0.409489		Gaiella				Altererythrobacter segetis	0.227008	Paenibacillus sp. TCA20	0.300152	Halobacillus karajensis	0.210656	Luteitalea pratensis	0.32762				Bacillus cereus group sp. BfR-BA-01350
													Pedosphaerales	0.0454248	0.0598032	0.0573641	0.34476		Erythrobacteraceae	0.273487	0.0294022	0.0501353	0.173466		Burkholderia	0.190409	Rossellomorea	0.0763852	Bradyrhizobium	0.182145	Pedosphaera	0.344996		Burkholderia				Sphingomonas sediminicola	0.218706	Paenibacillus sp.	0.298573	Lysinibacillus sp. B2A1	0.206134	Pseudoxanthomonas mexicana	0.322682				Bacillus mobilis
													Rhodobacterales	0.104881	0.0185278	0.126329	0.124192		Verrucomicrobiaceae	0.0954994	0.0336097	0.146302	0.26542		Hephaestia	0.175604	Steroidobacter	0.0704878	Flavobacterium	0.175673	Flavisolibacter	0.307046		Massilia				Reyranella sp.	0.245609	Heyndrickxia coagulans	0.273313	Thermomonas carbonis	0.205342	Priestia megaterium	0.299545				Bacillus benzoevorans
													Chloracidobacteriales	0.0898434	0.0763958	0.0628907	0.114162		Polyangiaceae	0.0617809	0.0785807	0.0736523	0.371826		Massilia	0.169138	Ilumatobacter	0.0643606	Sphingosinicella	0.175532	Mucilaginibacter	0.30376		Aneurinibacillus				Novosphingobium sp.	0.213176	Parageobacillus thermoglucosidasius	0.261169	Ramlibacter sp.	0.203795	Bradyrhizobium sp.	0.282715				Bacillus nitratireducens
													Mycobacteriales	0.180339	0.0225854	0.0291951	0.127837		Rhodocyclaceae	0.174819	0.0444591	0.0494591	0.259371		Aneurinibacillus	0.166172	Phenylobacterium	0.0621651	Povalibacter	0.154621	Chthoniobacter	0.290153		Pseudoxanthomonas				Sphingomonas segetis	0.213018	Anoxybacillus vitaminiphilus	0.243807	Paenibacillus oceani	0.198985	Pedosphaera sp.	0.27315				Bacillus atrophaeus
													Rhodospirillales	0.0606117	0.05833	0.108537	0.0975647		Gaiellaceae	0.201536	0.0206252	0.0632404	0.12595		Pseudoxanthomonas	0.139679	Pedosphaera	0.0611439	Thermolongibacillus	0.143419	Sphingosinicella	0.281952		Thermomonas				Gaiella sp.	0.202613	Bacillus tropicus	0.23951	Legionella pneumophila	0.198697	Rhodanobacter denitrificans	0.263973				Bacillus cereus group sp. Bc256
													Dongiales	0.0791024	0.0538479	0.0823385	0.124812		Pedosphaeraceae	0.0454248	0.0598032	0.0573641	0.34476		Thermomonas	0.134348	Anatilimnocola	0.0557826	Lupinus	0.137347	Ottowia	0.274373		Zavarzinella				Brevundimonas sp.	0.339319	Brevibacillus reuszeri	0.225433	Paenibacillus mendelii	0.187134	Ottowia caeni	0.250918				Bacillus cereus group sp. N8
													Fabales	0.0397823	0.00872703	0.136088	0.0560984		Chthoniobacteraceae	0.0832764	0.0433979	0.0533766	0.289954		Methyloversatilis	0.116741	Escherichia	0.0550933	Cellvibrio	0.120885	Flavipsychrobacter	0.23963		Enhydrobacter				Bacillus cereus group sp. Bc256	0.194311	Bacillus mycoides	0.220303	Priestia flexa	0.182696	Rhodanobacter sp. Soil772	0.244765				Bacillus spizizenii
													Acidobacteriales	0.0286879	0.024608	0.0262336	0.216173		Rhodobacteraceae	0.104881	0.0185278	0.126329	0.124192		Zavarzinella	0.112463	Gemmata	0.0527956	Pirellula	0.11719	Gemmata	0.225971		Flavipsychrobacter				Sphingomonas telluris	0.19288	Luteitalea sp.	0.21818	Cohnella phaseoli	0.182648	Bacillus subtilis	0.244196				Bacillus cereus group sp. BfR-BA-01325
													Coxiellales	0.0782595	0.004582	0.0606404	0.0638022		Moraxellaceae	0.178178	0.0263933	0.0479317	0.111525		Enhydrobacter	0.108157	Devosia	0.0513404	Steroidobacter	0.116896	Heyndrickxia	0.218779		Chiayiivirga				Pseudomonas sp. Cab53	0.186397	Ectobacillus panaciterrae	0.216979	Pseudolabrys sp.	0.180045	Ramlibacter sp.	0.242076
													Bryobacterales	0.0282664	0.0398647	0.0297897	0.125691		Chloracidobacteriaceae	0.0898434	0.0763958	0.0628907	0.114162		Flavipsychrobacter	0.097412	Pirellula	0.050766	Gemmata	0.116837	Novosphingobium	0.19829		Bauldia				Bradyrhizobium sp.	0.181557	Bacillus pseudomycoides	0.213125	Ilumatobacter sp.	0.175607	Arenimonas oryziterrae	0.239103
													Staphylococcales	0.0100748	0.0327981	0.0951172	0.0239129		Rhodospirillaceae	0.0606117	0.05833	0.108537	0.0975647		Chiayiivirga	0.0969472	Povalibacter	0.0505235	Zavarzinella	0.114872	Zavarzinella	0.1971		Gemmata				Arenimonas sp.	0.180886	Bacillus alveayuensis	0.192566	Arenimonas sp.	0.170833	Bacillus cereus	0.233597
													Gemmatimonadales	0.0333786	0.0398022	0.0338705	0.0979266		Dongiaceae	0.0791024	0.0538479	0.0823385	0.124812		Bauldia	0.0969062	Listeria	0.0493108	Anatilimnocola	0.113471	Rhizobium	0.197023		Steroidobacter				Sphingomonas hankyongi	0.179843	Bacillus pacificus	0.190228	Bacillus toyonensis	0.169873	Lysobacter sp.	0.222015
													Propionibacteriales	0.0768047	0.0134214	0.0230856	0.0686624		Fictibacillaceae	0.00440515	0.0357945	0.19386	0.054082		Gemmata	0.0953478	Saccharococcus	0.0491576	Brevundimonas	0.107611	Cohnella	0.194384		Afipia				Caulobacter sp. SLTY	0.178766	Parageobacillus genomosp. 1	0.190001	Brevibacillus brevis	0.16865	Bacillus amyloliquefaciens	0.219275
													Opitutales	0.0174167	0.0158934	0.0188998	0.154335		Lacipirellulaceae	0.0699794	0.0422493	0.119066	0.0694121		Steroidobacter	0.0924771	Rhodospirillum	0.0447665	Staphylococcus	0.0959971	Pseudolysinimonas	0.191383		Chloracidobacterium				Flavobacterium sp.	0.198038	Paenibacillus tyrfis	0.180422	Bacillus mycoides	0.163024	Acidovorax sp.	0.35859
													Bdellovibrionales	0.022624	0.00751598	0.0562448	0.0537717		Halobacillaceae	0.000231135	0.0025844	0.204762	0.0599245		Afipia	0.0923815	Chthoniobacter	0.0443708	Sutcliffiella	0.0897016	Polaromonas	0.190633		Metabacillus				Sphingomonas caseinilyticus	0.169616	Aneurinibacillus danicus	0.179222	Bacillus paranthracis	0.162244	Chthoniobacter flavus	0.212528
													Myxococcales	0.0278857	0.0290776	0.021838	0.0689209		Usitatibacteraceae	0.0812914	0.0338843	0.0465442	0.130965		Chloracidobacterium	0.090331	Rubrivivax	0.0430432	Fimbriiglobus	0.0869951	Taibaiella	0.185123		Variovorax				Caulobacter sp. NIBR1757	0.167125	Parageobacillus toebii	0.165031	Povalibacter uvarum	0.157614	Caulobacter sp.	0.210563
													Mucorales	0.0430726	0.0280663	0.0203223	0.0262913		Kaistiaceae	0.0963831	0.0205628	0.066027	0.0826999		Variovorax	0.0893467	Labilithrix	0.0415115	Caulobacter	0.0820882	Listeria	0.182898		Cohnella				Arenimonas composti	0.164952	Paenibacillus sp. XY044	0.161695	Paenibacillus agaridevorans	0.15326	Burkholderia contaminans	0.206297
													Chloroflexales	0.0246498	0.0242584	0.0176873	0.0684297		Fabaceae	0.0397823	0.00872703	0.136088	0.0560984		Aquincola	0.0869545	Fimbriiglobus	0.0408604	Prosthecobacter	0.0803349	Variovorax	0.181889		Aquincola				Sphingomonas sp. URHD0057	0.158363	Priestia megaterium	0.159876	Burkholderia contaminans	0.152804	Paenibacillus agaridevorans	0.200791
													Nitrososphaerales	0.018518	0.0339592	0.0301162	0.0292125		Cyclobacteriaceae	0.0510943	0.0348582	0.0759025	0.110232		Chthoniobacter	0.0837284	Solibacter	0.0407583	Phenylobacterium	0.0796995	Pedobacter	0.16391		Chthoniobacter				Hephaestia mangrovi	0.15665	Anoxybacillus flavithermus	0.154985	Sphingomonas caseinilyticus	0.150573	Pseudolysinimonas yzui	0.191252
													Tepidisphaerales	0.0422568	0.0148821	0.0165796	0.0533064		Nitrososphaeraceae	0.0980283	0.0548841	0.0369369	0.0471795		Fimbriiglobus	0.0833183	Novosphingobium	0.0402477	Planctomyces	0.0770871	Prosthecobacter	0.163832		Fimbriiglobus				Noviherbaspirillum sp. L7-7A	0.149054	Bacillus methanolicus	0.154303	Parageobacillus caldoxylosilyticus	0.149602	Listeria monocytogenes	0.182772
													Desulfitobacteriales	0.00625423	0.0835497	0.00122423	0.000930665		Microbacteriaceae	0.0328891	0.00340841	0.0165097	0.317977		Usitatibacter	0.0817326	Dongia	0.0370948	Sporosarcina	0.0758869	Ginsengibacter	0.159331		Usitatibacter				Sphingosinicella ginsenosidimutans	0.148771	Paenibacillus elgii	0.122068	Thermolongibacillus altinsuensis	0.146195	Flavipsychrobacter sp.	0.175585
													Clostridiales	0.0613594	0.0128721	0.0160433	0.00760043		Lactobacillaceae	0.0201359	0.114975	0.0134083	0.116669		Pseudorhodoplanes	0.080762	Fictibacillus	0.036597	Pseudorhodoplanes	0.0735099	Rhodoferax	0.159227		Pseudorhodoplanes				Parageobacillus thermoglucosidasius	0.147906	Paenibacillus macerans	0.119806	Paenibacillus sp. P1XP2	0.144768	Pseudomonas fluorescens	0.174887
													Thermoactinomycetales	0.0310808	0.0335098	0.0179438	0.000930665		Listeriaceae	0.018246	0.0482296	0.0250677	0.182772		Rhodocytophaga	0.0799418	Metabacillus	0.0363544	Caulifigura	0.0727568	Ferruginibacter	0.159046		Jatrophihabitans				Enhydrobacter sp.	0.139762	Sphingomonas sediminicola	0.11695	Lupinus albus	0.140006	Hydrogenophaga sp.	0.174758
													Calditerricolales	0.00053025	0.075834	0.000664584	0.000413629		Aestuariivirgaceae	0.0719644	0.0242334	0.0546825	0.0628716		Hydrogenophaga	0.0793677	Usitatibacter	0.0346439	Hydrogenophaga	0.0703798	Pirellula	0.158373		Rhodocytophaga				Sphingomonas lutea	0.139709	Parageobacillus sp. VR-IP	0.116672	Anoxybacillus calidus	0.130757	Devosia sp. 66-22	0.174706
													Nevskiales	0.0111217	0.00957601	0.0360391	0.0268859		Coxiellaceae	0.0782595	0.004582	0.0606404	0.0638022		Aquicella	0.0786842	Staphylococcus	0.0335334	Flavipsychrobacter	0.0679205	Rubrivivax	0.152449		Hydrogenophaga				Sphingomonas koreensis	0.13948	Bacillus badius	0.113879	Mesorhizobium sp.	0.129894	Mucilaginibacter sp. PPCGB 2223	0.172561
													Anaerolineales	0.0236165	0.0132341	0.020742	0.0278682		Cellvibrionaceae	0.00251529	0.00187275	0.119777	0.077969		Anatilimnocola	0.0775769	Tautonia	0.032793	Hyphomicrobium	0.0677675	Dokdonella	0.14906		Aquicella				Aneurinibacillus thermoaerophilus	0.129994	Aeribacillus pallidus	0.113576	Aneurinibacillus sp. XH2	0.117563	Rhizobium sp.	0.162401
													Azospirillales	0.0649488	0.00214742	0.00332292	0.00594591		Comamonadaceae	0.0650304	0.009164	0.0606054	0.0747892		Pirellula	0.0760732	Pseudorhodoplanes	0.0326016	Rhodospirillum	0.0677087	Sorangium	0.146344		Anatilimnocola				Anoxybacillus flavithermus	0.129535	Geobacillus thermodenitrificans	0.112969	Pseudoxanthomonas kaohsiungensis	0.115728	Novosphingobium sp.	0.162091
													Fimbriimonadales	0.031951	0.00629245	0.0151805	0.0317202		Aeribacillaceae	0.0210333	0.112215	0.0249161	0.0222067		Caulifigura	0.0713434	Sorangium	0.03084	Bauldia	0.0666378	Minicystis	0.144275		Pirellula				Bacillus alveayuensis	0.126231	Cohnella phaseoli	0.112338	Cohnella sp. LGH	0.112921	Arenimonas terrae	0.15948
													Solirubrobacterales	0.0258599	0.0105249	0.011158	0.0396567		Bryobacteraceae	0.0282664	0.0398647	0.0297897	0.125691		Acinetobacter	0.070988	Mucor	0.0286955	Gaiella	0.0638255	Ilumatobacter	0.141895		Caulifigura				Bauldia sp.	0.125224	Luteitalea pratensis	0.108825	Luteitalea pratensis	0.109094	Ginsengibacter hankyongi	0.159221
													Paracaedibacterales	0.0113664	0.019177	0.019168	0.0154852		Staphylococcaceae	0.0100748	0.0327981	0.0951172	0.0239129		Amaricoccus	0.0701131	Planctomyces	0.0281083	Chloracidobacterium	0.0634725	Singulisphaera	0.140808		Acinetobacter				Rhodanobacter denitrificans	0.121992	Brevibacillus sp. HD1.4A	0.0965168	Paenibacillus elgii	0.10462	Rhodoferax sp.	0.159118
													Nannocystales	0.026866	0.00451958	0.0118926	0.020061		Gemmatimonadaceae	0.0333786	0.0398022	0.0338705	0.0979266		Ferruginibacter	0.0674885	Singulisphaera	0.0274573	Methyloceanibacter	0.0631783	Geobacillus	0.140601		Amaricoccus				Anoxybacillus caldiproteolyticus	0.12042	Sphingomonas telluris	0.0961629	Bacillus haynesii	0.101574	Ferruginibacter sp.	0.158937
													Alicyclobacillales	0.00127804	0.0420745	0.00116594	0.00162866		Hyphomicrobiaceae	0.046662	0.0190272	0.0671463	0.0383899		Desertimonas	0.0667913	Zavarzinella	0.0269339	Flavisolibacter	0.0630253	Brevibacillus	0.140135		Ferruginibacter				Sphingomonas alba	0.12019	Lactobacillus jensenii	0.0936483	Devosia sp.	0.10919	Taibaiella sp.	0.153301
													Geobacterales	0.00965327	0.00915152	0.00566646	0.0397859		Methyloligellaceae	0.0354316	0.0192519	0.0625992	0.0655602		Pedobacter	0.0659028	Lacipirellula	0.0268446	Lacipirellula	0.0621075	Pelagibacterium	0.134961		Desertimonas				Sphingomonas daechungensis	0.118936	Aneurinibacillus migulanus	0.0873301	Staphylococcus aureus	0.0978551	Heyndrickxia sporothermodurans	0.152577
													Longimicrobiales	0.0157036	0.0115237	0.00689069	0.0117109		Acidobacteriaceae	0.0199048	0.0188274	0.0218613	0.172483		Skermanella	0.0653013	Gemmatirosa	0.0260659	Aquicella	0.0612014	Steroidobacter	0.133616		Skermanella				Bacillus subtilis	0.118371	Brevibacillus brevis	0.0823387	Brevibacillus reuszeri	0.0945805	Rubrivivax sp.	0.152345
													Thermomicrobiales	0.0233582	0.00275919	0.00589964	0.00979783		Nocardioidaceae	0.0768047	0.0134214	0.0230856	0.0686624		Planctomyces	0.0631688	Isosphaera	0.0251469	Rubrivivax	0.0601659	Thermomonas	0.132556		Planctomyces				Chloracidobacterium sp.	0.116728	Pseudolabrys sp.	0.0798494	Pedobacter africanus	0.0918097	Devosia sediminis	0.148053
													Acidoferrales	0.00558802	0.00811526	0.00707724	0.0269376		Akkermansiaceae	0.0526579	0.00946364	0.0414607	0.064371		Croceibacterium	0.0620205	Kouleothrix	0.0248022	Pedosphaera	0.0578948	Usitatibacter	0.131055		Croceibacterium				Metabacillus arenae	0.113424	Bacillus velezensis	0.0792302	Bacillus paralicheniformis	0.0911859	Sorangium cellulosum	0.146244
													Bacteroidales	0.00122365	0.000187275	0.000431397	0.0630267		Carnobacteriaceae	0.0115567	0.0422493	0.00371934	0.154258		Clostridium	0.0616924	Paludisphaera	0.0243044	Amaricoccus	0.0570122	Fimbriiglobus	0.129296		Clostridium				Luteitalea pratensis	0.111693	Sphingomonas daechungensis	0.07875	Bradyrhizobium sp.	0.0901304	Pseudoxanthomonas sp.	0.211649
													Rubrobacterales	0.0108089	0.00704155	0.00738038	0.0148389		Opitutaceae	0.0174167	0.0158934	0.0188998	0.154335		Porphyrobacter	0.0590678	Aromatoleum	0.0227598	Bdellovibrio	0.0567651	Occallatibacter	0.126916		Porphyrobacter				Rhodanobacter sp. Root179	0.108938	Chloracidobacterium sp.	0.0773221	Cellvibrio mixtus	0.0899384	Minicystis rosea	0.144176
													Entotheonellales	0.00513935	0.00883939	0.00873287	0.018148		Geobacteraceae	0.0448537	0.0193268	0.0266067	0.076237		Taibaiella	0.0586987	Altererythrobacter	0.0222492	Dongia	0.0543175	Phreatobacter	0.126787		Taibaiella				Methyloversatilis discipulorum	0.108178	Rossellomorea aquimaris	0.0756162	Brevibacillus choshinensis	0.0898065	Zavarzinella sp.	0.142082
													Caldilineales	0.0105778	0.00600529	0.0075203	0.0154594		Mycobacteriaceae	0.039728	0.0129345	0.0187599	0.103717		Rhizobium	0.0586851	Archangium	0.0219812	Chthoniobacter	0.0538704	Aromatoleum	0.126528		Rhizobium				Flavisolibacter sp.	0.107348	Heyndrickxia ginsengihumi	0.0737586	Parageobacillus thermoglucosidasius	0.0892067	Anoxybacillus vitaminiphilus	0.138669
													Caudovirales	0.0227736	0.0015856	0.00791671	0.00028437		Bdellovibrionaceae	0.022624	0.00751598	0.0562448	0.0537717		Povalibacter	0.0582886	Aquisphaera	0.0216876	Chiayiivirga	0.0528349	Gaiella	0.126036		Povalibacter				Burkholderia contaminans	0.106359	Ureibacillus thermosphaericus	0.0727098	Paenibacillus macerans	0.0870596	Anoxybacillus caldiproteolyticus	0.138255
													Parvibaculales	0.0158939	0.0028341	0.00669248	0.0121245		Amphibacillaceae	0.000788577	0.050864	0.0504385	0.00638539		Rubrivivax	0.0565662	Afipia	0.0215727	Tabrizicola	0.0528349	Solibacter	0.125778		Rubrivivax				Sphingomonas sabuli	0.10491	Sphingomonas caseinilyticus	0.071939	Anoxybacillus caldiproteolyticus	0.0866518	Arenimonas caeni	0.137687
													Abditibacteriales	0.0127124	0.0015856	0.00504851	0.0234734		Mucoraceae	0.0430726	0.0280663	0.0203223	0.0262913		Prosthecobacter	0.0561014	Rhodocytophaga	0.021394	Isosphaera	0.0526113	Altererythrobacter	0.120759		Prosthecobacter				Sporosarcina globispora	0.103462	Paenibacillus dendrobii	0.0645972	Anoxybacillus vitaminiphilus	0.0865319	Caulobacter sp. SLTY	0.137454
																			Beijerinckiaceae	0.0370223	0.0163179	0.0248578	0.0466108		Rhodoplanes	0.055828	Gaiella	0.0210876	Afipia	0.0523053	Pseudofulvimonas	0.118948		Rhodoplanes				Rhodanobacter thiooxydans	0.100989	Geobacillus sp. 12AMOR1	0.063321	Brevibacillus composti	0.0842888	Luteitalea sp. TBR-22	0.136187
																			Roseiflexaceae	0.0246498	0.0242584	0.0176873	0.0684297		Segetibacter	0.0545021	Bauldia	0.0210238	Virgibacillus	0.050905	Chloracidobacterium	0.11424		Segetibacter				Sphingomonas edaphi	0.10083	Parageobacillus sp. G301	0.0624111	Bacillus pseudomycoides	0.0835691	Cohnella fermenti	0.132154
	Taxonomic Composition at Genus Level																		Tepidisphaeraceae	0.0422568	0.0148821	0.0165796	0.0533064		Nocardioides	0.0533811	Methyloceanibacter	0.0196835	Salmonella	0.0506462	Paludisphaera	0.113567		Nocardioides				Zavarzinella sp.	0.100565	Parageobacillus thermantarcticus	0.0617541	Zavarzinella sp.	0.0826095	Flavisolibacter sp.	0.127579
																			Desulfitobacteriaceae	0.00625423	0.0835497	0.00122423	0.000930665		Luteimonas	0.0531624	Rhodoplanes	0.0196196	Taibaiella	0.0501166	Rhodoplanes	0.112222		Luteimonas				Acidovorax sp. KKS102	0.0985685	Paenibacillus sp. P1XP2	0.0599597	Pirellula sp.	0.0815659	Pseudoxanthomonas kaohsiungensis	0.127294
																			Clostridiaceae	0.0613594	0.0128721	0.0160433	0.00760043		Terrimonas	0.0503464	Odyssella	0.0196069	Desertimonas	0.0500931	Anatilimnocola	0.11098		Terrimonas				Priestia megaterium	0.0982152	Brevibacillus sp.	0.0596943	Sporosarcina globispora	0.0773557	Occallatibacter savannae	0.126829
	GRG	Rel_Abund		GSG	Rel_Abund		Shared_All(231)	Unique(GSG)	Unique(GRG)										Phreatobacteraceae	0.0139633	0.0015856	0.0110764	0.1267		Hyphomicrobium	0.0469152	Hyphomicrobium	0.0194537	Novosphingobium	0.0484575	Rhizobacter	0.11036		Hyphomicrobium				Sphingomonas bacterium	0.0970847	Reyranella sp.	0.0602756	Caulifigura coniformis	0.074165	Aromatoleum sp.	0.126441
	Bacillus	54.942		Bacillus	55.3894		Bacillus	Fredinandcohnia	Pusillimonas										Alcanivoracaceae	0.0604757	0.00685427	0.0129186	0.0165969		Pedosphaera	0.0456713	Chryseolinea	0.0194154	Ferruginibacter	0.0479985	Udaeobacter	0.109816		Pedosphaera				Brevibacillus brevis	0.0949119	Aneurinibacillus aneurinilyticus	0.057167	Sphingosinicella humi	0.0720659	Parageobacillus caldoxylosilyticus	0.126028
	Brevibacillus	17.548		Rhodanobacter	3.01996		Paenibacillus	Staphylospora											Halieaceae	0.00995238	0.00672942	0.0316086	0.0686365		Hypericibacter	0.0441539	Pseudomonas	0.0191346	Variovorax	0.0471984	Mycobacterium	0.103789		Hypericibacter				Pseudomonas sp.	0.094647	Mesorhizobium sp. M00.F.Ca.ET.186.01.1.1	0.0553474	Bacillus velezensis	0.071766	Massilia arenosa	0.124218
	Lysinibacillus	3.60989		Paenibacillus	2.17136		Brevibacillus												Myxococcaceae	0.0222297	0.0214992	0.0179554	0.043431		Micromonospora	0.0439489	Hypericibacter	0.0179602	Usitatibacter	0.0469748	Aquisphaera	0.103116		Singulisphaera				Hydrogenophaga sp.	0.0945233	Paenibacillus naphthalenovorans	0.0551958	Flavobacterium sp.	0.0843848	Paenibacillus oryzae	0.120831
	Acidovorax	2.91791		Lysinibacillus	2.13232		Rhodanobacter												Thermoactinomycetaceae	0.0310808	0.0335098	0.0179438	0.000930665		Singulisphaera	0.0435388	Udaeobacter	0.0177177	Chryseolinea	0.0467512	Aneurinibacillus	0.101771		Aestuariivirga				Caulifigura coniformis	0.0921916	Escherichia coli	0.0545387	Rhodospirillum sp.	0.0690192	Pseudofulvimonas gallinarii	0.118867
	Paenibacillus	1.65093		Arenimonas	1.97152		Sphingomonas												Jatrophihabitantaceae	0.080027	0.000886436	0.00185384	0.00661806		Aestuariivirga	0.0433747	Variovorax	0.0177049	Rhodoplanes	0.0437741	Enhydrobacter	0.0975024		Mucor				Sphingomonas brevis	0.0907254	Bacillus glycinifermentans	0.0533888	Pseudoxanthomonas mexicana	0.0686353	Pedobacter sp.	0.114653
	Escherichia	1.36546		Devosia	1.67324		Pseudomonas												Calditerricolaceae	0.00053025	0.075834	0.000664584	0.000413629		Paludisphaera	0.0432244	Nitrososphaera	0.0176921	Rhizobium	0.0431151	Povalibacter	0.0961313		Paludisphaera				Sphingomonas sp. HDW15A	0.0900895	Sphingomonas hankyongi	0.0532118	Bauldia sp.	0.0679276	Chloracidobacterium sp.	0.114162
	Priestia	1.1687		Streptococcus	1.58689		Acidovorax												Nevskiaceae	0.0111217	0.00957601	0.0360391	0.0268859		Humisphaera	0.0424862	Terrimonas	0.01759	Vineibacter	0.0418325	Tautonia	0.087465		Humisphaera				Geobacillus stearothermophilus	0.0892239	Brevibacillus centrosporus	0.0526938	Brevibacillus panacihumi	0.067124	Ilumatobacter sp.	0.113981
	Sphingomonas	1.10374		Sphingomonas	1.55401		Priestia												Anaerolineaceae	0.0236165	0.0132341	0.020742	0.0278682		Arcticibacter	0.041666	Arenimonas	0.0173347	Tautonia	0.0415972	Opitutus	0.0847228		Arcticibacter				Ferruginibacter sp.	0.0872102	Bradyrhizobium sp.	0.0520367	Geobacillus thermodenitrificans	0.06704	Devosia lucknowensis	0.11305
	Streptococcus	0.794406		Anoxybacillus	1.01763		Arenimonas												Thermomicrobiaceae	0.0289462	0.0108745	0.0129769	0.0367354		Lacipirellula	0.0404494	Nitrosocosmicus	0.0170284	Bythopirellula	0.0415148	Isosphaera	0.083895		Lacipirellula				Brevibacillus borstelensis	0.0868569	Ilumatobacter sp.	0.051607	Mesorhizobium sp. M00.F.Ca.ET.186.01.1.1	0.0653247	Rhodoplanes sp. Z2-YC6860	0.112145
	Arenimonas	0.791464		Brevundimonas	0.956837		Caulobacter												Azospirillaceae	0.0649488	0.00214742	0.00332292	0.00594591		Dokdonella	0.04034	Urbifossiella	0.0168114	Chitinimonas	0.04115	Schlesneria	0.0832741		Dokdonella				Geobacillus thermodenitrificans	0.085426	Pedosphaera sp.	0.0510763	Chloracidobacterium sp.	0.064701	Rhizobacter sp.	0.110284
	Aneurinibacillus	0.603859		Luteitalea	0.900209		Mesorhizobium												Fimbriimonadaceae	0.031951	0.00629245	0.0151805	0.0317202		Tautonia	0.0403127	Desertimonas	0.0167986	Roseimicrobium	0.039785	Pseudorhodoplanes	0.0828602		Tautonia				Chiayiivirga sp.	0.0852141	Sphingomonas segetis	0.0508236	Methyloceanibacter sp.	0.0644011	Hydrogenophaga sp. NH-16	0.109999
	Ramlibacter	0.453168		Fredinandcohnia	0.806328		Devosia												Solirubrobacteraceae	0.0258599	0.0105249	0.011158	0.0396567		Ensifer	0.040258	Rhodoferax	0.0167475	Enhydrobacter	0.0393261	Bauldia	0.0827567		Ensifer				Afipia sp. P52-10	0.0843838	Povalibacter uvarum	0.0500148	Brevibacillus sp. HD3.3A	0.0643291	Rhodanobacter glycinis	0.10987
	Anoxybacillus	0.441589		Mesorhizobium	0.790574		Ramlibacter												Angustibacteraceae	0.0640243	0.000811526	0.000699562	0.00400703		Lupinus	0.0399982	Microvirga	0.0166837	Metabacillus	0.0386554	Roseimicrobium	0.0827567		Lupinus				Skermanella aerolata	0.0843838	Bacillus luti	0.0496989	Phenylobacterium sp.	0.0641252	Candidatus Udaeobacter sp.	0.109741
	Heyndrickxia	0.422608		Pseudoxanthomonas	0.782735		Lysobacter												Anaeromyxobacteraceae	0.0146974	0.0117734	0.0152505	0.0347965		Mycobacterium	0.0399436	Roseimicrobium	0.0156753	Aeromonas	0.0385142	Chryseolinea	0.0819548		Mycobacterium				Angustibacter sp. Root456	0.0831826	Bacillus cereus group sp. Bc222	0.049661	Anatilimnocola aggregata	0.0635974	Massilia sp.	0.107052
	Nitrospira	0.410147		Ramlibacter	0.712913		Pseudolabrys												Paracaedibacteraceae	0.0113664	0.019177	0.019168	0.0154852		Luteolibacter	0.0397248	Prosthecobacter	0.0156115	Limnoglobus	0.0356665	Labilithrix	0.0814632		Luteolibacter				Sphingomonas cremea	0.082794	Phenylobacterium sp.	0.0490292	Arenimonas daejeonensis	0.0634415	Ramlibacter paludis	0.106897
	Parageobacillus	0.390201		Hydrogenophaga	0.707041		Sphingosinicella												Phyllobacteriaceae	0.0175526	0.00156063	0.0129536	0.0518587		Isosphaera	0.0390413	Ferruginibacter	0.0155221	Agrobacterium	0.035537	Ensifer	0.0812822		Alcanivorax				Flavisolibacter ginsengisoli	0.0824761	Listeria monocytogenes	0.0488144	Anoxybacillus flavithermus	0.06217	Luteimonas rhizosphaericola	0.106716
	Luteitalea	0.36955		Bradyrhizobium	0.700496		Noviherbaspirillum												Nannocystaceae	0.026866	0.00451958	0.0118926	0.020061		Rhodospirillum	0.0389457	Enhydrobacter	0.0154328	Paludisphaera	0.0354547	Cellvibrio	0.0780226		Isosphaera				Flavipsychrobacter sp.	0.0817518	Saccharococcus thermophilus	0.0486627	Bacillus amyloliquefaciens	0.0621101	Rhodanobacter thiooxydans	0.102813
	Thermomonas	0.333236		Flavobacterium	0.698375		Flavobacterium												Methylophilaceae	0.0188851	0.00348332	0.0188882	0.0214053		Arthrobacter	0.0377427	Humisphaera	0.0152158	Luteimonas	0.0354076	Chiayiivirga	0.0747889		Rhodospirillum				Devosia nanyangense	0.0797734	Geobacillus kaustophilus	0.0474749	Fimbriiglobus ruber	0.0614623	Devosia nanyangense	0.101029
	Reyranella	0.331424		Reyranella	0.661588		Brevundimonas												Sandaracinaceae	0.0127668	0.0114113	0.0140729	0.0219223		Microvirga	0.0372232	Segetibacter	0.0151519	Ureibacillus	0.0348663	Dongia	0.074763		Arthrobacter				Massilia sp.	0.0768587	Virgibacillus chiguensis	0.0469568	Rubrivivax sp.	0.0613304	Pirellula sp.	0.0988314
	Cohnella	0.313832		Lysobacter	0.638952		Luteitalea												Chitinimonadaceae	0.00235213	0.000399521	0.0407728	0.00418799		Achromobacter	0.0364714	Rhizobacter	0.0149988	Rhodoferax	0.034125	Rhodospirillum	0.0723313		Microvirga				Porphyrobacter sp.	0.0763288	Bacillus amyloliquefaciens	0.0462492	Brevundimonas sp.	0.0809542	Rhodanobacter sp.	0.0988056
	Lysobacter	0.302524		Luteimonas	0.634891		Bradyrhizobium												Alicyclobacillaceae	0.00127804	0.0420745	0.00116594	0.00162866		Rhodopseudomonas	0.0357332	Vineibacter	0.0148711	Labilithrix	0.0341132	Asticcacaulis	0.0703393		Achromobacter				Povalibacter uvarum	0.0753219	Sphingomonas sp. HDW15A	0.0454278	Bacillus alveayuensis	0.0591953	Bacillus alveayuensis	0.0979008
	Pseudoxanthomonas	0.301712		Acidovorax	0.576477		Geobacillus												Aeromonadaceae	0.000870154	0.000349581	0.0381611	0.00656636		Methyloceanibacter	0.0356239	Amaricoccus	0.0148583	Urbifossiella	0.0339249	Nibricoccus	0.0697185		Rhodopseudomonas				Sphingosinicella sp. CPCC 101087	0.0739264	Bacillus albus	0.044518	Arenimonas composti	0.0586555	Enhydrobacter sp.	0.0974354
	Burkholderia	0.299111		Pseudomonas	0.514054		Phenylobacterium												Iamiaceae	0.0236301	0.00606772	0.0104585	0.0128225		Rhabdothermincola	0.0353915	Limnoglobus	0.0146669	Singulisphaera	0.0329365	Afipia	0.0696926		Methyloceanibacter				Rhodocytophaga aerolata	0.0736967	Sphingomonas anseongensis	0.0444296	Acidovorax sp. FJL06	0.0585116	Povalibacter uvarum	0.0960653
	Mesorhizobium	0.293086		Phenylobacterium	0.508777		Ilumatobacter												Micrococcaceae	0.037539	0.000524371	0.00310139	0.0131844		Dongia	0.0353778	Gemmatimonas	0.0146286	Altererythrobacter	0.0328188	Nitratireductor	0.0686837		Rhabdothermincola				Rubrivivax sp.	0.0730961	Rhodospirillum sp.	0.0443158	Pseudomonas putida	0.0566283	Bacillus glycinifermentans	0.0950054
	Pseudomonas	0.234086		Nitrospira	0.500317		Parageobacillus												Micromonosporaceae	0.0437116	0.00027467	0.000338122	0.000827258		Chryseolinea	0.0341202	Opitutus	0.0145647	Sorangium	0.0323952	Kouleothrix	0.0684767		Dongia				Acinetobacter junii	0.0727782	Sphingomonas alba	0.0437977	Arenimonas metalli	0.0562085	Massilia sp. Root418	0.0945918
	Pseudolabrys	0.230155		Legionella	0.490151		Reyranella												Pseudonocardiaceae	0.0168728	0.00848981	0.00824318	0.0166744		Caenimonas	0.0336144	Piscinibacter	0.013901	Achromobacter	0.0320069	Rhodobacter	0.0678041		Chryseolinea				Ramlibacter pallidus	0.0727075	Sphingomonas lutea	0.0433049	Dongia deserti	0.0553689	Paenibacillus vietnamensis	0.0937645
	Ilumatobacter	0.214846		Pseudolabrys	0.48834		Flavisolibacter												Terrimicrobiaceae	0.00543846	0.00409509	0.00879117	0.0439739		Rhodoferax	0.0335597	Luteimonas	0.0138372	Janthinobacterium	0.0318892	Planctomyces	0.066433		Caenimonas				Pseudomonas syringae	0.0726722	Luteitalea sp. TBR-22	0.0432165	Brevibacillus sp. HD1.4A	0.0546012	Sphingosinicella sp. YJ22	0.0936869
	Devosia	0.214776		Massilia	0.488003		Novosphingobium												Koribacteraceae	0.00878312	0.00578056	0.00437227	0.0436895		Escherichia	0.0331496	Anaerolinea	0.0135308	Stenotrophomonas	0.0314773	Salmonella	0.0662778		Rhodoferax				Rhodoplanes sp. Z2-YC6860	0.0721423	Brevibacillus sp. HD3.3A	0.0426478	Tabrizicola sp.	0.0538575	Candidatus Solibacter sp.	0.0936869
	Halobacillus	0.206656		Caulobacter	0.461384		Anoxybacillus												Longimicrobiaceae	0.0157036	0.0115237	0.00689069	0.0117109		Candidimonas	0.0329446	Aestuariivirga	0.0133648	Delftia	0.031442	Piscinibacter	0.0661226		Escherichia				Sphingosinicella humi	0.0718066	Rubrivivax sp.	0.0426099	Isosphaera sp.	0.0536296	Gaiella sp.	0.0927046
	Fictibacillus	0.195654		Burkholderia	0.431711		Altererythrobacter												Hymenobacteraceae	0.00845681	0.00300889	0.00837143	0.0325991		Fimbriimonas	0.0321244	Mycobacterium	0.0132244	Aestuariivirga	0.0312773	Methyloceanibacter	0.0656052		Fimbriimonas				Bacillus cereus group sp. BfR-BA-01325	0.07163	Alicyclobacillus macrosporangiidus	0.0425846	Brevibacillus invocatus	0.0533297	Ramlibacter cellulosilyticus	0.0922134
	Legionella	0.194924		Priestia	0.420303		Nitrospira												Dysgonomonadaceae	0.00122365	0.000187275	0.000431397	0.0630267		Delftia	0.0317689	Caulifigura	0.0132117	Schlesneria	0.0306889	Pseudoduganella	0.0652689		Delftia				Jatrophihabitans sp. SB3-54	0.0714533	Carnobacterium maltaromaticum	0.0422814	Hyphomicrobium sp.	0.0529699	Sphingomonas caseinilyticus	0.0898867
	Geobacillus	0.187723		Parageobacillus	0.409489		Gaiella												Rubrobacteraceae	0.0108089	0.00704155	0.00738038	0.0148389		Sphingopyxis	0.0317006	Clostridium	0.0131606	Solibacillus	0.0305948	Gemmatirosa	0.0651137		Sphingopyxis				Devosia sp. 66-22	0.0714357	Geobacillus sp. PA-3	0.0419149	Acidovorax delafieldii	0.0522622	Fimbriiglobus ruber	0.0888009
	Bradyrhizobium	0.182145		Pedosphaera	0.344996		Burkholderia												Entotheonellaceae	0.00513935	0.00883939	0.00873287	0.018148		Labilithrix	0.030812	Pseudoxanthomonas	0.01265	Solibacter	0.0300653	Microbacterium	0.0647256		Labilithrix				Arenimonas daejeonensis	0.0707468	Sphingomonas sp. URHD0057	0.0417885	Anatilimnocola floriformis	0.0520703	Opitutus sp.	0.0846647
	Flavobacterium	0.175673		Flavisolibacter	0.307046		Massilia												Caldilineaceae	0.0105778	0.00600529	0.0075203	0.0154594		Roseimicrobium	0.0300739	Bythopirellula	0.01265	Caenimonas	0.029724	Aquicella	0.0638461		Roseimicrobium				Segetibacter sp.	0.0704288	Labilithrix sp.	0.0410935	Sphingomonas sediminicola	0.0520103	Dokdonella sp.	0.0839667
	Sphingosinicella	0.175532		Mucilaginibacter	0.30376		Aneurinibacillus												Siphoviridae	0.0227736	0.0015856	0.00791671	0.00028437		Youhaiella	0.0300055	Schlesneria	0.0124841	Luteolibacter	0.0295828	Proteiniphilum	0.06307		Youhaiella				Clostridium carboxidivorans	0.0703228	Ramlibacter sp.	0.0409419	Sphingomonas telluris	0.0517704	Mucilaginibacter sp.	0.130991
	Povalibacter	0.154621		Chthoniobacter	0.290153		Pseudoxanthomonas												Parvibaculaceae	0.0158939	0.0028341	0.00669248	0.0121245		Thermolongibacillus	0.0298688	Blastopirellula	0.0123437	Hypericibacter	0.0287827	Protaetiibacter	0.0620869		Thermolongibacillus				Hephaestia caeni	0.0702698	Parageobacillus galactosidasius	0.0402975	Salmonella enterica	0.0516264	Isosphaera sp.	0.0838374
	Thermolongibacillus	0.143419		Sphingosinicella	0.281952		Thermomonas												Nitrosomonadaceae	0.00829365	0.00580553	0.00827816	0.0165193		Nordella	0.0289803	Ideonella	0.0118458	Massilia	0.0286885	Sediminibacterium	0.0603019		Nordella				Rhodanobacter sp. B05	0.0700402	Bacillus infantis	0.0399563	Lysobacter sp.	0.0513985	Bauldia sp.	0.0826999
	Lupinus	0.137347		Ottowia	0.274373		Zavarzinella												Abditibacteriaceae	0.0127124	0.0015856	0.00504851	0.0234734		Heyndrickxia	0.0288572	Ensifer	0.0118203	Ottowia	0.0281825	Halobacillus	0.0599656		Heyndrickxia				Nocardioides sp.	0.0689803	Anoxybacillus ayderensis	0.039375	Gaiella sp.	0.0511466	Rhodanobacter sp. LX-99	0.0825707
	Cellvibrio	0.120885		Flavipsychrobacter	0.23963		Enhydrobacter												Dermatophilaceae	0.0242691	0.000399521	0.00284489	0.00617858		Stenotrophomonas	0.0285018	Longimicrobium	0.011782	Ensifer	0.0276648	Urbifossiella	0.059888		Stenotrophomonas				Lysobacter sp.	0.0682031	Anoxybacillus tepidamans	0.0388064	Lysobacter soli	0.0508947	Altererythrobacter segetis	0.0814849
	Pirellula	0.11719		Gemmata	0.225971		Flavipsychrobacter												Afifellaceae	0.00997958	0.00446964	0.00884946	0.010987		Solibacter	0.0284198	Burkholderia	0.0117437	Brevifollis	0.0275353	Limnoglobus	0.0593706		Solibacter				Sphingosinicella terrae	0.0672138	Heyndrickxia oleronia	0.0384525	Ramlibacter pallidus	0.050367	Labilithrix sp.	0.0814073
	Steroidobacter	0.116896		Heyndrickxia	0.218779		Chiayiivirga												Hyphomonadaceae	0.00558802	0.00212245	0.00650593	0.0270927		Aquisphaera	0.0281601	Accumulibacter	0.0117309	Blastopirellula	0.0273353	Rugamonas	0.0593448		Aquisphaera				Pirellula sp.	0.0671962	Geobacillus sp. E263	0.0373279	Bacillus pacificus	0.050355	Sphingomonas segetis	0.0808386
	Gemmata	0.116837		Novosphingobium	0.19829		Bauldia																		Schlesneria	0.0278867	Sandaracinus	0.0116671	Listeria	0.0252995	Caulifigura	0.0590343		Schlesneria				Pseudomonas corrugata	0.0668605	Mesorhizobium sp.	0.0371004	Pedosphaera sp.	0.050295	Parageobacillus toebii	0.0796236
	Zavarzinella	0.114872		Zavarzinella	0.1971		Gemmata																		Thermoactinomyces	0.0272032	Acinetobacter	0.0115522	Aeribacillus	0.0251466	Nocardioides	0.0570682		Thermoactinomyces				Rhodanobacter fulvus	0.0667722	Paenibacillus larvae	0.037012	Virgibacillus pantothenticus	0.0500311	Brevundimonas poindexterae	0.0787187
	Anatilimnocola	0.113471		Rhizobium	0.197023		Steroidobacter																		Urbifossiella	0.0271348	Nordella	0.0114118	Microvirga	0.0250877	Lupinus	0.0561369		Urbifossiella				Sphingomonas sinipercae	0.0661716	Geobacillus sp.	0.0368983	Thermomonas sp.	0.0492514	Arenimonas fontis	0.0784602
	Brevundimonas	0.107611		Cohnella	0.194384		Afipia																		Enhygromyxa	0.0270118	Caulobacter	0.0110927	Aquisphaera	0.0247465	Thermolongibacillus	0.0556196		Enhygromyxa				Rhodanobacter sp. T12-5	0.0657123	Dongia deserti	0.0367214	Caulobacter sp.	0.0489755	Sphingomonas sediminicola	0.0784085
	Staphylococcus	0.0959971		Pseudolysinimonas	0.191383		Chloracidobacterium																		Rhizobacter	0.0269845	Thermoactinomyces	0.0110033	Terrimonas	0.0242405	Fictibacillus	0.0541191		Rhizobacter				Paenibacillus rigui	0.0651471	Geobacillus thermoleovorans	0.0366582	Ferruginibacter sp.	0.0489276	Chthoniobacter sp.	0.0774262
	Sutcliffiella	0.0897016		Polaromonas	0.190633		Metabacillus																		Ottowia	0.0262463	Nocardioides	0.0109523	Nordella	0.023911	Bdellovibrio	0.0538087		Ottowia				Terrimonas sp. H1YJ31	0.0650588	Paenibacillus xylanilyticus	0.0364181	Sphingomonas hankyongi	0.0483758	Reyranella soli	0.0767282
	Fimbriiglobus	0.0869951		Taibaiella	0.185123		Variovorax																		Tabrizicola	0.0259729	Rhodopseudomonas	0.0108629	Polaromonas	0.0235345	Humisphaera	0.053343		Limnoglobus				Mesorhizobium composti	0.0648644	Lysinibacillus sp. B2A1	0.0361401	Parageobacillus toebii	0.047908	Flavobacterium lindanitolerans	0.0764179
	Caulobacter	0.0820882		Listeria	0.182898		Cohnella																		Limnoglobus	0.0251117	Croceibacterium	0.0105949	Sinimarinibacterium	0.0229814	Rhodopseudomonas	0.0532137		Erythrobacter				Rhodanobacter sp. FDAARGOS 1247	0.0638046	Flavisolibacter sp.	0.0352303	Pseudoxanthomonas sp.	0.0724018	Arenimonas daejeonensis	0.0762111
	Prosthecobacter	0.0803349		Variovorax	0.181889		Aquincola																		Erythrobacter	0.025057	Brevundimonas	0.010531	Rhodopseudomonas	0.0221695	Porphyrobacter	0.0528256		Kouleothrix				Fimbriiglobus ruber	0.0622324	Novosphingobium sp.	0.035205	Burkholderia cenocepacia	0.0462407	Paenibacillus sp.	0.0756682
	Phenylobacterium	0.0796995		Pedobacter	0.16391		Chthoniobacter																		Kouleothrix	0.0247836	Thermomonas	0.0104672	Rhizobacter	0.021487	Methyloversatilis	0.0525669		Polaromonas				Pseudomonas chlororaphis	0.0621088	Brevibacillus composti	0.0349523	Geobacillus stearothermophilus	0.0451731	Brevundimonas fluminis	0.0756424
	Planctomyces	0.0770871		Prosthecobacter	0.163832		Fimbriiglobus																		Knoellia	0.0244008	Dokdonella	0.0104417	Rhabdothermincola	0.0211339	Aquamicrobium	0.0518943		Sorangium				Acidovorax delafieldii	0.0619145	Priestia flexa	0.0348259	Sphingomonas brevis	0.0450532	Flavisolibacter ginsengisoli	0.0755907
	Sporosarcina	0.0758869		Ginsengibacter	0.159331		Usitatibacter																		Polaromonas	0.0242505	Rhabdothermincola	0.0104034	Anaerolinea	0.0209339	Stenotrophomonas	0.0511183		Marmoricola				Pseudorhodoplanes sp.	0.0614022	Paenibacillus xylanexedens	0.034788	Luteitalea sp. TBR-22	0.0450052	Massilia sp. Root351	0.0755907
	Pseudorhodoplanes	0.0735099		Rhodoferax	0.159227		Pseudorhodoplanes																		Sorangium	0.0239087	Rhodopirellula	0.0103779	Croceibacterium	0.0207456	Planctomicrobium	0.0502387		Iamia				Pseudomonas koreensis	0.0606249	Bacillus gaemokensis	0.0342446	Pedobacter frigoris	0.0449092	Pelagibacterium sp. SCN 63-23	0.075539
	Caulifigura	0.0727568		Ferruginibacter	0.159046		Jatrophihabitans																		Marmoricola	0.0238404	Polaromonas	0.0102119	Mucor	0.0205103	Hypericibacter	0.0501352		Anaerolinea				Pseudolabrys sp. FHR47	0.059883	Sphingomonas brevis	0.0335749	Sphingomonas sp. HDW15A	0.0448972	Luteimonas sp.	0.125485
	Hydrogenophaga	0.0703798		Pirellula	0.158373		Rhodocytophaga																		Iamia	0.0237584	Acidobacterium	0.0101481	Ectobacillus	0.0204632	Escherichia	0.0492556		Sphaerobacter				Aquincola tertiaricarbonis	0.0594591	Paenibacillus sp. GP183	0.0335749	Rhodoplanes sp. Z2-YC6860	0.0446214	Mesorhizobium australicum	0.0747634
	Flavipsychrobacter	0.0679205		Rubrivivax	0.152449		Hydrogenophaga																		Anaerolinea	0.0237447	Flavihumibacter	0.00982897	Noviherbaspirillum	0.0204161	Croceibacterium	0.0491004		Agrobacterium				Gaiella occulta	0.0592294	Heyndrickxia sporothermodurans	0.0333348	Thermomonas aquatica	0.0436138	Dongia deserti	0.0747117
	Hyphomicrobium	0.0677675		Dokdonella	0.14906		Aquicella																		Sphaerobacter	0.023485	Marivirga	0.00973962	Piscinibacter	0.0202043	Noviherbaspirillum	0.0489193		Bdellovibrio				Sphingosinicella sp. YJ22	0.0588408	Staphylococcus aureus	0.0331958	Bacillus badius	0.0434818	Polaromonas sp.	0.0737293
	Rhodospirillum	0.0677087		Sorangium	0.146344		Anatilimnocola																		Agrobacterium	0.0229518	Klebsiella	0.00970132	Dokdonella	0.0200631	Pseudorhizobium	0.0480398		Archangium				Chthoniobacter flavus	0.0581519	Pirellula sp.	0.0328041	Pseudorhodoplanes sp.	0.0433979	Singulisphaera sp. GP187	0.0736001
	Bauldia	0.0666378		Minicystis	0.144275		Pirellula																		Jenstvirus	0.0228971	Parafilimonas	0.00948432	Gemmatimonas	0.0199925	Panacibacter	0.0470826		Sphingobium				Micromonospora sp. HUAS 3	0.0567917	Brevibacillus sp. MCWH	0.0327535	Flavipsychrobacter sp.	0.04305	Sphingomonas hankyongi	0.0733674
	Gaiella	0.0638255		Ilumatobacter	0.141895		Caulifigura																		Bdellovibrio	0.0227468	Rhizobium	0.00943326	Rhodopirellula	0.0199102	Sphingopyxis	0.0469791		Vineibacter				Mucor ambiguus	0.0559615	Pusillimonas sp. T2	0.0317805	Sphingomonas alba	0.0428581	Bacillus pseudomycoides	0.0733157
	Chloracidobacterium	0.0634725		Singulisphaera	0.140808		Acinetobacter																		Archangium	0.0223504	Geobacter	0.00935667	Odyssella	0.0193453	Microvirga	0.0466428		Aromatoleum				Paenibacillus antri	0.0558908	Bacillus cereus group sp. BcHK114	0.0317805	Novosphingobium sp.	0.0427501	Mesorhizobium sp. YM1C-6-2	0.0728504
	Methyloceanibacter	0.0631783		Geobacillus	0.140601		Amaricoccus																		Sphingobium	0.0221043	Entotheonella	0.00903755	Marivirga	0.0192747	Aquabacterium	0.0460219		Salmonella				Anatilimnocola aggregata	0.0556435	Sorangium cellulosum	0.0305295	Vineibacter terrae	0.0426422	Rhodospirillum sp.	0.0722816
	Flavisolibacter	0.0630253		Brevibacillus	0.140135		Ferruginibacter																		Vineibacter	0.0219949	Hydrogenophaga	0.00898649	Methylotenera	0.0190629	Terrimicrobium	0.0440041		Mucilaginibacter				Pseudolabrys taiwanensis	0.0556082	Sphingomonas bacterium	0.0304663	Chitinimonas taiwanensis	0.0419465	Sphingomonas telluris	0.0721782
	Lacipirellula	0.0621075		Pelagibacterium	0.134961		Desertimonas																		Aromatoleum	0.0218446	Lupinus	0.00892266	Mycobacterium	0.0189335	Koribacter	0.0437196		Aeribacillus				Pseudomonas putida	0.0552196	Sphingomonas cremea	0.0302263	Bacillus cereus group sp. N8	0.0416106	Prosthecobacter sp.	0.0719197
	Aquicella	0.0612014		Steroidobacter	0.133616		Skermanella																		Salmonella	0.0218036	Pseudonocardia	0.00868013	Aquabacterium	0.0187805	Archangium	0.0434609		Actinomarinicola				Bacillus methanolicus	0.0550606	Bacillus sonorensis	0.0300241	Sphingomonas cremea	0.0413347	Pseudolabrys taiwanensis	0.0717129
	Rubrivivax	0.0601659		Thermomonas	0.132556		Planctomyces																		Mucilaginibacter	0.0214618	Lautropia	0.00841207	Erythrobacter	0.018604	Sphingobium	0.0424261		Piscinibacter				Usitatibacter palustris	0.0549193	Paenibacillus polymyxa	0.0295818	Reyranella soli	0.0404111	Pedosphaera parvula	0.0716095
	Pedosphaera	0.0578948		Usitatibacter	0.131055		Croceibacterium																		Aeribacillus	0.0211474	Acidoferrum	0.00829718	Halioglobus	0.0183686	Desertimonas	0.0415724		Klebsiella				Humisphaera borealis	0.0549016	Paenibacillus hemerocallicola	0.0286341	Prosthecobacter sp.	0.0403991	Pseudomonas putida	0.07117
	Amaricoccus	0.0570122		Fimbriiglobus	0.129296		Clostridium																		Actinomarinicola	0.0210927	Erythrobacter	0.00824612	Nitrososphaera	0.0182627	Halioglobus	0.0411585		Udaeobacter				Pseudoxanthomonas mexicana	0.0548133	Mucor ambiguus	0.0284066	Burkholderia cepacia	0.0403511	Phreatobacter sp.	0.0710149
	Bdellovibrio	0.0567651		Occallatibacter	0.126916		Porphyrobacter																		Paradevosia	0.0205596	Nevskia	0.00815677	Maioricimonas	0.0182392	Terrimonas	0.0401237		Variibacter				Parageobacillus genomosp. 1	0.0542833	Paenibacillus lautus	0.028394	Enhydrobacter sp.	0.0400873	Asticcacaulis taihuensis	0.0702911
	Dongia	0.0543175		Phreatobacter	0.126787		Taibaiella																		Piscinibacter	0.0202178	Minicystis	0.00799083	Variibacter	0.0181568	Accumulibacter	0.0398909		Ureibacillus				Pseudomonas siliginis	0.054089	Brevibacillus invocatus	0.0280907	Chiayiivirga sp.	0.0399793	Priestia flexa	0.0697223
	Chthoniobacter	0.0538704		Aromatoleum	0.126528		Rhizobium																		Klebsiella	0.0200811	Aquabacterium	0.00797806	Archangium	0.0181215	Caenimonas	0.039865		Gemmatirosa				Ramlibacter cellulosilyticus	0.0539654	Anatilimnocola aggregata	0.0280275	Pseudomonas alcaligenes	0.0397754	Arenimonas metalli	0.0696965
	Chiayiivirga	0.0528349		Gaiella	0.126036		Povalibacter																		Udaeobacter	0.0199581	Caenimonas	0.00795253	Kouleothrix	0.0178509	Geobacter	0.0398133		Methylotenera				Arcticibacter tournemirensis	0.0538417	Sphingomonas edaphi	0.0274589	Sphingomonas edaphi	0.0397514	Nibricoccus aquaticus	0.0696706
	Tabrizicola	0.0528349		Solibacter	0.125778		Rubrivivax																		Variibacter	0.0199171	Porphyrobacter	0.00781212	Klebsiella	0.0178391	Achromobacter	0.0394769		Arsenicitalea				Amaricoccus sp.	0.0731845	Anatilimnocola floriformis	0.0271935	Aeromonas caviae	0.0392596	Hydrogenophaga intermedia	0.0694121
	Isosphaera	0.0526113		Altererythrobacter	0.120759		Prosthecobacter																		Ureibacillus	0.0198761	Anaeromyxobacter	0.00774829	Nocardioides	0.0177921	Saccharococcus	0.0392959		Alteraurantiacibacter				Thermomonas carbonis	0.0525522	Fimbriiglobus ruber	0.0265112	Taibaiella sp.	0.0388158	Bradyrhizobium guangdongense	0.0691019
	Afipia	0.0523053		Pseudofulvimonas	0.118948		Rhodoplanes																		Gemmatirosa	0.0194387	Bdellovibrio	0.00768447	Porphyrobacter	0.0177803	Lacipirellula	0.0390372		Listeria				Geobacillus thermoleovorans	0.0525169	Paenibacillus sp. P22	0.026448	Acidovorax temperans	0.0386838	Arenimonas donghaensis	0.0690243
	Virgibacillus	0.050905		Chloracidobacterium	0.11424		Segetibacter																		Methylotenera	0.0189875	Panacibacter	0.00758235	Rhodobacter	0.0176508	Hyphomicrobium	0.0384163		Bythopirellula				Geobacillus sp. 12AMOR1	0.0524109	Sphingosinicella sp. CPCC 101087	0.0264353	Arenimonas oryziterrae	0.0385999	Massilia sp. Bi118	0.0688434
	Salmonella	0.0506462		Paludisphaera	0.113567		Nocardioides																		Alteraurantiacibacter	0.0184407	Flavipsychrobacter	0.00748023	Opitutus	0.0170272	Segetibacter	0.0377437		Lysinibacillus				Lupinus albus	0.0516866	Candidatus Solibacter sp.	0.0264353	Sphingomonas segetis	0.0385879	Nitratireductor aestuarii	0.0686365
	Taibaiella	0.0501166		Rhodoplanes	0.112222		Luteimonas																		Listeria	0.0183451	Lignipirellula	0.00744194	Thermoactinomyces	0.0169683	Rhabdothermincola	0.0364761		Aquamicrobium				Aquicella siphonis	0.0514217	Devosia sp.	0.0271809	Bacillus tropicus	0.038372	Kouleothrix sp.	0.0684297
	Desertimonas	0.0500931		Anatilimnocola	0.11098		Terrimonas																		Bythopirellula	0.0182767	Rubrobacter	0.0071994	Humisphaera	0.016733	Luteolibacter	0.0361656		Thauera				Lysobacter sedimenti	0.0513687	Brevibacillus marinus	0.0261194	Sphingomonas anseongensis	0.038336	Caulobacter sp. NIBR1757	0.0678093
	Novosphingobium	0.0484575		Rhizobacter	0.11036		Hyphomicrobium																		Lysinibacillus	0.0177846	Sphingopyxis	0.00713558	Aeoliella	0.0165447	Xanthomonas	0.035493		Pelagibacterium				Alcanivorax sp.	0.0513157	Fredinandcohnia onubensis	0.0259804	Afipia sp. P52-10	0.0380361	Variovorax sp.	0.0678093
	Ferruginibacter	0.0479985		Udaeobacter	0.109816		Pedosphaera																		Aquamicrobium	0.0176479	Variibacter	0.00713558	Sediminibacterium	0.0162152	Carnobacterium	0.0354154		Janthinobacterium				Usitatibacter rugosus	0.0506974	Bacillus cereus group sp. BfR-BA-01350	0.0258161	Brevibacillus formosus	0.0376883	Sphingomonas sp. URHD0057	0.0677059
	Variovorax	0.0471984		Mycobacterium	0.103789		Hypericibacter																		Thauera	0.0176342	Edaphobacter	0.00713558	Clostridium	0.0161917	Delftia	0.0349756		Blastopirellula				Sphingomonas piscis	0.0505914	Gemmatirosa kalamazoonensis	0.0258035	Mesorhizobium sp. YM1C-6-2	0.0376283	Singulisphaera acidiphila	0.0671113
	Usitatibacter	0.0469748		Aquisphaera	0.103116		Singulisphaera																		Pelagibacterium	0.0174975	Fuerstiella	0.00691858	Planctomicrobium	0.0160858	Gemmatimonas	0.0328802		Pseudonocardia				Isosphaera sp.	0.0504501	Geobacillus sp. BCO2	0.0256771	Aneurinibacillus migulanus	0.0374843	Usitatibacter rugosus	0.0665167
	Chryseolinea	0.0467512		Aneurinibacillus	0.101771		Aestuariivirga																		Janthinobacterium	0.0174428	Anammoximicrobium	0.00689305	Sphingopyxis	0.0160505	Adhaeribacter	0.0326215		Allosphingosinicella				Ilumatobacter fluminis	0.0504148	Paenibacillus qinlingensis	0.0255002	Lysobacter tabacisoli	0.0372444	Salmonella enterica	0.0662323
	Rhodoplanes	0.0437741		Enhydrobacter	0.0975024		Mucor																		Blastopirellula	0.0170738	Massilia	0.00681646	Fimbriimonas	0.0153209	Aestuariivirga	0.0323628		Herminiimonas				Rhodospirillum sp.	0.0503265	Paenibacillus alvei	0.025336	Bdellovibrio sp.	0.0371245	Burkholderia cenocepacia	0.0661806
	Rhizobium	0.0431151		Povalibacter	0.0961313		Paludisphaera																		Pseudonocardia	0.0169644	Aquincola	0.0067654	Acidobacterium	0.0153209	Herminiimonas	0.0322593		Parvibaculum				Aquicella lusitana	0.0502558	Fictibacillus gelatini	0.0250959	Lacipirellula parvula	0.0364048	Methyloceanibacter sp.	0.0655602
	Vineibacter	0.0418325		Tautonia	0.087465		Humisphaera																		Allosphingosinicella	0.0161169	Sulfuritalea	0.00673987	Lignipirellula	0.0153209	Fimbriimonas	0.031742		Longimicrobium				Noviherbaspirillum suwonense	0.0501322	Reyranella soli	0.0250074	Acidovorax sp. HMWF018	0.0363928	Pseudoduganella aquatica	0.0652241
	Tautonia	0.0415972		Opitutus	0.0847228		Arcticibacter																		Herminiimonas	0.0159938	Rhodanobacter	0.00663775	Fuerstiella	0.015015	Edaphobacter	0.0306296		Planctomicrobium				Chthoniobacter sp.	0.0500438	Isosphaera sp.	0.0248937	Limnoglobus roseus	0.0363568	Gemmatirosa kalamazoonensis	0.065069
	Bythopirellula	0.0415148		Isosphaera	0.083895		Lacipirellula																		Parvibaculum	0.0159802	Salmonella	0.00653563	Aromatoleum	0.0144972	Nordella	0.030552		Tardiphaga				Acidovorax sp. NO-1	0.0500262	Chthoniobacter flavus	0.0246536	Planctomyces sp.	0.035865	Dokdonella fugitiva	0.0649914
	Chitinimonas	0.04115		Schlesneria	0.0832741		Dokdonella																		Longimicrobium	0.0157888	Ohtaekwangia	0.00648457	Sandaracinus	0.014203	Aquincola	0.0297241		Streptococcus				Paenibacillus mucilaginosus	0.048878	Kouleothrix sp.	0.0245525	Arenimonas caeni	0.0355651	Microbacterium sp.	0.0646812
	Roseimicrobium	0.039785		Pseudorhodoplanes	0.0828602		Tautonia																		Planctomicrobium	0.0157614	Fimbriimonas	0.00643351	Gemmatirosa	0.0141913	Amaricoccus	0.028767		Rhodopirellula				Parageobacillus caldoxylosilyticus	0.0488426	Sphingomonas mesophila	0.0244009	Anoxybacillus tepidamans	0.0355412	Usitatibacter palustris	0.0644485
	Enhydrobacter	0.0393261		Bauldia	0.0827567		Ensifer																		Tardiphaga	0.0155701	Herminiimonas	0.00624204	Haliea	0.0135323	Haloferula	0.0282496		Maioricimonas				Sphingomonas xanthus	0.0488426	Sphingomonas sabuli	0.0243882	Aquicella lusitana	0.0350614	Flavipsychrobacter sp. JY13-12	0.0638798
	Metabacillus	0.0386554		Roseimicrobium	0.0827567		Lupinus																		Streptococcus	0.0153377	Maioricimonas	0.00624204	Rossellomorea	0.0135088	Klebsiella	0.0279909		Microbacterium				Arthrobacter sp. MAHUQ-56	0.048772	Geobacillus subterraneus	0.023946	Rhodoferax sp.	0.0347855	Devosia salina	0.0635954
	Aeromonas	0.0385142		Chryseolinea	0.0819548		Mycobacterium																		Rhodopirellula	0.0149959	Solirubrobacter	0.00624204	Nevskia	0.0133911	Tsuneonella	0.0279133		Gemmatimonas				Thermomonas sp.	0.048613	Sphingosinicella sp. YJ22	0.0237943	Labilithrix sp.	0.0347735	Proteiniphilum sp.	0.0630267
	Limnoglobus	0.0356665		Labilithrix	0.0814632		Luteolibacter																		Maioricimonas	0.0148182	Iamia	0.00620374	Saccharococcus	0.0131322	Anaerolinea	0.0278874		Sinorhizobium				Variovorax paradoxus	0.0476238	Streptococcus agalactiae	0.0234658	Ramlibacter cellulosilyticus	0.0347735	Protaetiibacter sp. SSC-01	0.0620443
	Agrobacterium	0.035537		Ensifer	0.0812822		Alcanivorax																		Microbacterium	0.0145175	Caldilinea	0.00613992	Aquamicrobium	0.0130734	Parafilimonas	0.0278098		Flaviaesturariibacter				Hyphomicrobium sp.	0.0474471	Sphingosinicella terrae	0.0230741	Urbifossiella limnaea	0.0345816	Devosia sp. ZB163	0.0619151
	Paludisphaera	0.0354547		Cellvibrio	0.0780226		Isosphaera																		Gemmatimonas	0.014121	Actinomarinicola	0.00611439	Ideonella	0.0130734	Tabrizicola	0.0277063		Pseudolysinimonas				Pedosphaera sp.	0.0472882	Staphylospora marina	0.0230235	Zavarzinella formosa	0.0344856	Pseudoxanthomonas suwonensis	0.0618375
	Luteimonas	0.0354076		Chiayiivirga	0.0747889		Rhodospirillum																		Phreatobacter	0.014039	Sphingobium	0.00605056	Udaeobacter	0.0129557	Haliea	0.0275252		Conexibacter				Ramlibacter paludis	0.0472705	Bacillus mobilis	0.0228087	Sphingomonas daechungensis	0.0337059	Anatilimnocola aggregata	0.0615531
	Ureibacillus	0.0348663		Dongia	0.074763		Arthrobacter																		Sinorhizobium	0.0138203	Cupriavidus	0.0059995	Segetibacter	0.0128498	Hyphomonas	0.0271113		Haloferula				Paenibacillus oryzisoli	0.0470055	Aromatoleum sp.	0.0225307	Amaricoccus sp.	0.0466605	Polaromonas sp. JS666	0.0615014
	Rhodoferax	0.034125		Rhodospirillum	0.0723313		Microvirga																		Flaviaesturariibacter	0.0136699	Nitrosomonas	0.00593568	Herminiimonas	0.0126968	Acidoferrum	0.0269561		Sediminibacterium				Desertimonas flava	0.0464579	Cohnella herbarum	0.0220505	Cellvibrio sp.	0.0332861	Sporosarcina globispora	0.061062
	Labilithrix	0.0341132		Asticcacaulis	0.0703393		Achromobacter																		Pseudolysinimonas	0.0134102	Koribacter	0.00591015	Accumulibacter	0.0123438	Tardiphaga	0.0263611		Parafilimonas				Rhizobium sp.	0.0463873	Flavisolibacter longurius	0.0219873	Rhizobium sp.	0.0331661	Sediminibacterium sp.	0.0602606
	Urbifossiella	0.0339249		Nibricoccus	0.0697185		Rhodopseudomonas																		Conexibacter	0.0132462	Allosphingosinicella	0.00579526	Rhodanobacter	0.0123085	Mucor	0.0263093		Sandaracinus				Luteitalea sp. TBR-22	0.0463696	Bacillus benzoevorans	0.0219115	Sorangium cellulosum	0.0330222	Arenimonas soli	0.0600279
	Singulisphaera	0.0329365		Afipia	0.0696926		Methyloceanibacter																		Haloferula	0.0132188	Acidovorax	0.00564209	Haloferula	0.0122615	Agrobacterium	0.0257661		Abditibacterium				Arenimonas oryziterrae	0.0462636	Sphingomonas rhizophila	0.0216335	Steroidobacter gossypii	0.0327103	Halobacillus karajensis	0.0599245
	Altererythrobacter	0.0328188		Nitratireductor	0.0686837		Rhabdothermincola																		Sediminibacterium	0.0130001	Luteolibacter	0.00560379	Nitrosocosmicus	0.012132	Ideonella	0.0257402		Solirubrobacter				Methyloceanibacter sp.	0.046034	Cohnella endophytica	0.021444	Janthinobacterium sp. 17J80-10	0.0325064	Urbifossiella limnaea	0.0598469
	Sorangium	0.0323952		Kouleothrix	0.0684767		Dongia																		Parafilimonas	0.0129181	Sutcliffiella	0.0055655	Anammoximicrobium	0.0120967	Anaeromyxobacter	0.0255074		Accumulibacter				Dongia deserti	0.045716	Sphingomonas xanthus	0.0212418	Ilumatobacter fluminis	0.0323385	Limnoglobus roseus	0.0593299
	Achromobacter	0.0320069		Rhodobacter	0.0678041		Chryseolinea																		Sandaracinus	0.0128361	Mucilaginibacter	0.00550167	Enhygromyxa	0.0120026	Vineibacter	0.0253004		Opitutus				Fimbriiglobus sp.	0.0454334	Bauldia sp.	0.0208121	Aneurinibacillus aneurinilyticus	0.0323265	Pelagibacterium sp. SCN 64-44	0.0593299
	Janthinobacterium	0.0318892		Planctomyces	0.066433		Caenimonas																		Abditibacterium	0.0127814	Noviherbaspirillum	0.00548891	Symmachiella	0.0114731	Blastopirellula	0.0248348		Pseudaminobacter				Mesorhizobium sp. YM1C-6-2	0.0453627	Geobacillus sp. 44B	0.0204204	Stenotrophomonas maltophilia	0.0320866	Rugamonas brunnea	0.059304
	Stenotrophomonas	0.0314773		Salmonella	0.0662778		Rhodoferax																		Solirubrobacter	0.0127541	Tardiphaga	0.00528467	Actinomarinicola	0.0112965	Nitrososphaera	0.0240846		Cupriavidus				Paenibacillus contaminans	0.0451154	Bacillus nitratireducens	0.0203193	Streptococcus agalactiae	0.0318227	Bradyrhizobium liaoningense	0.0590972
	Delftia	0.031442		Piscinibacter	0.0661226		Escherichia																		Accumulibacter	0.0126994	Flaviaesturariibacter	0.00515702	Phreatobacter	0.0111789	Staphylococcus	0.0239293		Acidobacterium				Arenimonas metalli	0.0447798	Sphingosinicella humi	0.0201677	Pseudorhodoplanes sinuspersici	0.0315348	Caulifigura coniformis	0.0589938
	Aestuariivirga	0.0312773		Methyloceanibacter	0.0656052		Fimbriimonas																		Opitutus	0.0122073	Tsuneonella	0.0047996	Ohtaekwangia	0.0105787	Nevskia	0.0235154		Aeoliella				Zavarzinella formosa	0.0447621	Cohnella fermenti	0.0199402	Brevibacillus fortis	0.0314029	Bacillus velezensis	0.0588646
	Schlesneria	0.0306889		Pseudoduganella	0.0652689		Delftia																		Pseudaminobacter	0.0121389	Aquicella	0.00468472	Iamia	0.0105552	Abditibacterium	0.0234896		Fuerstiella				Anatilimnocola floriformis	0.0446031	Bacillus atrophaeus	0.0195864	Solibacillus silvestris	0.031187	Anoxybacillus flavithermus	0.058787
	Solibacillus	0.0305948		Gemmatirosa	0.0651137		Sphingopyxis																		Cupriavidus	0.0119749	Stenotrophomonas	0.00464642	Aquincola	0.010261	Rhodopirellula	0.0232826		Lignipirellula				Flavipsychrobacter sp. JY13-12	0.0441262	Parageobacillus sp. SY1	0.0195611	Hydrogenophaga sp.	0.031175	Sphingomonas anseongensis	0.0581924
	Solibacter	0.0300653		Microbacterium	0.0647256		Labilithrix																		Acidobacterium	0.0119475	Enhygromyxa	0.00462089	Tardiphaga	0.0100139	Sulfuritalea	0.0231274		Odyssella				Taibaiella sp.	0.0439672	Methyloceanibacter sp.	0.0194853	Sphingomonas lutea	0.0309951	Bacillus smithii	0.0576754
	Caenimonas	0.029724		Aquicella	0.0638461		Roseimicrobium																		Aeoliella	0.0116331	Propylenella	0.00456983	Flavihumibacter	0.00994331	Variibacter	0.0224289		Tsuneonella				Brevundimonas sp. Root1279	0.0439319	Metabacillus litoralis	0.0194853	Sphingomonas sp. URHD0057	0.0304673	Flavobacterium soli	0.0576495
	Luteolibacter	0.0295828		Proteiniphilum	0.06307		Youhaiella																		Fuerstiella	0.0115101	Conexibacter	0.00451877	Tuwongella	0.00936672	Aeribacillus	0.022222		Rubrobacter				Paenibacillus elgii	0.0438966	Rhodoplanes sp. Z2-YC6860	0.0194221	Parageobacillus genomosp. 1	0.0299755	Devosia ureilytica	0.0572876
	Hypericibacter	0.0287827		Protaetiibacter	0.0620869		Thermolongibacillus																		Lignipirellula	0.0114691	Halioglobus	0.00450601	Mucilaginibacter	0.00920198	Sandaracinus	0.0219374		Caldilinea				Paenibacillus sp. Soil766	0.0438082	Candidatus Odyssella sp.	0.0194095	Chryseolinea sp. H1M3-3	0.0298435	Acidovorax sp. KKS102	0.0571066
	Massilia	0.0286885		Sediminibacterium	0.0603019		Nordella																		Odyssella	0.0114281	Tuwongella	0.00445495	Cupriavidus	0.00914314	Erythrobacter	0.0218598		Aquabacterium				Rhodoferax sp.	0.0433666	Chthoniobacter sp.	0.0192705	Steroidobacter agaridevorans	0.0293278	Nocardioides sp.	0.0570291
	Ottowia	0.0281825		Halobacillus	0.0599656		Heyndrickxia																		Tsuneonella	0.011182	Sediminibacterium	0.00441665	Acinetobacter	0.009049	Sinorhizobium	0.0216011		Ectobacillus				Mesorhizobium sp. 8	0.043031	Pseudorhodoplanes sp.	0.0190557	Paenibacillus qinlingensis	0.0292438	Mycobacterium tuberculosis	0.0570032
	Ensifer	0.0276648		Urbifossiella	0.059888		Stenotrophomonas																		Rubrobacter	0.0108676	Symmachiella	0.00428901	Propylenella	0.00893133	Methylotenera	0.02142		Staphylococcus				Pseudorhodoplanes sinuspersici	0.0429603	Caldibacillus thermoamylovorans	0.0185881	Ramlibacter paludis	0.0289439	Paenibacillus hemerocallicola	0.0569257
	Brevifollis	0.0275353		Limnoglobus	0.0593706		Solibacter																		Caldilinea	0.0106352	Terrimicrobium	0.00418689	Sinorhizobium	0.00888426	Arsenicitalea	0.0203076		Pseudoduganella				Escherichia coli	0.0428367	Paenibacillus flagellatus	0.0185629	Paenibacillus thermoaerophilus	0.02868	Aquisphaera giovannonii	0.0567706
	Blastopirellula	0.0273353		Rugamonas	0.0593448		Aquisphaera																		Aquabacterium	0.0103345	Sinorhizobium	0.0041103	Terrimicrobium	0.00887249	Enhygromyxa	0.0200748		Propylenella				Methyloversatilis sp.	0.0426777	Sphingomonas jaspsi	0.0181964	Pirellula staleyi	0.028632	Burkholderia cepacia	0.0561243
	Listeria	0.0252995		Caulifigura	0.0590343		Schlesneria																		Ectobacillus	0.0103071	Planctomicrobium	0.00409753	Entotheonella	0.00881366	Tuwongella	0.0199713		Ginsengibacter				Lysobacter soli	0.0425894	Steroidobacter agaridevorans	0.0181711	Pseudolabrys taiwanensis	0.0285241	Lupinus albus	0.0560984
	Aeribacillus	0.0251466		Nocardioides	0.0570682		Thermoactinomyces																		Staphylococcus	0.0101294	Haloferula	0.004072	Adhaeribacter	0.00844887	Solirubrobacter	0.0199196		Nitrosocosmicus				Candidimonas sp.	0.0425717	Candidatus Udaeobacter sp.	0.0175393	Chthoniobacter flavus	0.0283202	Geobacillus stearothermophilus	0.0557623
	Microvirga	0.0250877		Lupinus	0.0561369		Urbifossiella																		Pseudoduganella	0.0100474	Pedobacter	0.00395712	Nitrosomonas	0.00835473	Conexibacter	0.0197643		Brevifollis				Paenibacillus lycopersici	0.0422537	Nitrososphaera sp.	0.017514	Brevifollis gellanilyticus	0.0280683	Phreatobacter cathodiphilus	0.0556848
	Aquisphaera	0.0247465		Thermolongibacillus	0.0556196		Enhygromyxa																		Propylenella	0.0100337	Chiayiivirga	0.003855	Pseudonocardia	0.00831943	Metabacillus	0.019428		Geobacter				Sphingomonas jaspsi	0.0416885	Terrimonas sp. H1YJ31	0.0174129	Arenimonas fontis	0.0279483	Thermolongibacillus altinsuensis	0.0555814
	Terrimonas	0.0242405		Fictibacillus	0.0541191		Rhizobacter																		Ginsengibacter	0.00997906	Taibaiella	0.00375288	Pelagibacterium	0.00827236	Brevifollis	0.0190141		Flavihumibacter				Pedobacter africanus	0.0416178	Usitatibacter palustris	0.0173498	Metabacillus litoralis	0.0277684	Polaromonas sp. CF318	0.0552712
	Nordella	0.023911		Bdellovibrio	0.0538087		Ottowia																		Nitrosocosmicus	0.00992438	Aeoliella	0.00370182	Microbacterium	0.00823706	Entotheonella	0.0181604		Rhodobacter				Fimbriimonas ginsengisoli	0.0415118	Zavarzinella sp.	0.0173245	Bacillus atrophaeus	0.0276964	Pseudomonas sp.	0.0552453
	Polaromonas	0.0235345		Humisphaera	0.053343		Limnoglobus																		Lautropia	0.00988337	Agrobacterium	0.003638	Pseudaminobacter	0.00807232	Rhodocytophaga	0.0179793		Marivirga				Massilia sp. Mn16-1_5	0.0411585	Lysobacter sp.	0.0173119	Sphingosinicella terrae	0.0275045	Zavarzinella formosa	0.0548834
	Sinimarinibacterium	0.0229814		Rhodopseudomonas	0.0532137		Erythrobacter																		Brevifollis	0.00984236	Methylotenera	0.00356141	Jenstvirus	0.00798995	Thauera	0.0174361		Anammoximicrobium				Sphingopyxis sp.	0.0409642	Steroidobacter gossypii	0.0172487	Thermomonas sp. HDW16	0.0275045	Pseudomonas glycinae	0.0546249
	Rhodopseudomonas	0.0221695		Porphyrobacter	0.0528256		Kouleothrix																		Geobacter	0.00970566	Brevifollis	0.00307634	Sphingobium	0.00786051	Cupriavidus	0.0167893		Nevskia				Paenibacillus sp. P22	0.0408052	Usitatibacter rugosus	0.0169454	Aquicella siphonis	0.0273246	Devosia sp. A16	0.0538493
	Rhizobacter	0.021487		Methyloversatilis	0.0525669		Polaromonas																		Flavihumibacter	0.00944593	Adhaeribacter	0.00307634	Minicystis	0.00782521	Pseudonocardia	0.0166859		Symmachiella				Variovorax sp.	0.0404343	Nitrosocosmicus sp.	0.0168569	Fimbriiglobus sp.	0.0272166	Parageobacillus thermoglucosidasius	0.0538235
	Rhabdothermincola	0.0211339		Aquamicrobium	0.0518943		Sorangium																		Rhodobacter	0.00936391	Ottowia	0.00306358	Xanthomonas	0.0076487	Nitrosomonas	0.0165306		Xanthomonas				Parageobacillus thermantarcticus	0.0401517	Urbifossiella limnaea	0.0166421	Parageobacillus sp. VR-IP	0.0270127	Pseudomonas aeruginosa	0.0536425
	Anaerolinea	0.0209339		Stenotrophomonas	0.0511183		Marmoricola																		Marivirga	0.00926822	Parvibaculum	0.00289763	Sulfuritalea	0.0076134	Fuerstiella	0.0159615		Koribacter				Chiayiivirga flava	0.0400633	Lysobacter soli	0.0166169	Arenimonas sp. SCN 70-307	0.0269407	Humisphaera borealis	0.0533064
	Croceibacterium	0.0207456		Planctomicrobium	0.0502387		Iamia																		Anammoximicrobium	0.00926822	Sphaerobacter	0.00282104	Caldilinea	0.00758986	Youhaiella	0.0158839		Nitrososphaera				Rhodanobacter sp. Soil772	0.0399397	Rhodoferax sp.	0.0165789	Acidovorax sp. ACV02	0.0269288	Paenibacillus odorifer	0.0529962
	Mucor	0.0205103		Hypericibacter	0.0501352		Anaerolinea																		Nevskia	0.00919987	Marmoricola	0.00276998	Pseudolysinimonas	0.00755456	Pseudaminobacter	0.015677		Nitrosomonas				Desertimonas sp.	0.0398514	Metabacillus arenae	0.0165031	Steroidobacter sp.	0.0269048	Porphyrobacter sp.	0.0527894
	Ectobacillus	0.0204632		Escherichia	0.0492556		Sphaerobacter																		Symmachiella	0.00909051	Halobacillus	0.00264233	Rubrobacter	0.00744866	Aeoliella	0.0155217		Panacibacter				Labilithrix sp.	0.039816	Ramlibacter tataouinensis	0.0163009	Lacipirellula limnantheis	0.0269048	Phenylobacterium zucineum	0.0527118
	Noviherbaspirillum	0.0204161		Croceibacterium	0.0491004		Agrobacterium																		Xanthomonas	0.0090495	Thauera	0.00256574	Acidoferrum	0.00714271	Odyssella	0.0154959		Ohtaekwangia				Flavobacterium psychrophilum	0.0390035	Tautonia plasticadhaerens	0.0162378	Burkholderia lata	0.0268448	Parageobacillus sp. G301	0.0520655
	Piscinibacter	0.0202043		Noviherbaspirillum	0.0489193		Bdellovibrio																		Koribacter	0.00883078	Achromobacter	0.0023998	Longimicrobium	0.00695443	Caldilinea	0.01547		Legionella				Youhaiella tibetensis	0.0387738	Gaiella sp.	0.0161999	Caldibacillus thermoamylovorans	0.0266649	Aquamicrobium sp.	0.0518587
	Dokdonella	0.0200631		Pseudorhizobium	0.0480398		Archangium																		Nitrososphaera	0.00869408	Haliea	0.00237427	Rhodocytophaga	0.00688383	Acidobacterium	0.0150561		Ideonella				Thermolongibacillus altinsuensis	0.0385972	Anoxybacillus sp. UARK-01	0.0161999	Anoxybacillus rupiensis	0.0266049	Bradyrhizobium japonicum	0.0518329
	Gemmatimonas	0.0199925		Panacibacter	0.0470826		Sphingobium																		Nitrosomonas	0.00833866	Microbacterium	0.00229768	Parvibaculum	0.00675439	Bythopirellula	0.0149009		Minicystis				Phenylobacterium zucineum	0.0385795	Nitrospira sp. SG-bin1	0.0160103	Chthoniobacter sp.	0.0265929	Rhodobacter sp. SGA-6-6	0.0517553
	Rhodopirellula	0.0199102		Sphingopyxis	0.0469791		Vineibacter																		Panacibacter	0.00824297	Ginsengibacter	0.00227215	Solirubrobacter	0.00664849	Rubrobacter	0.0148491		Tuwongella				Prosthecobacter sp.	0.0385442	Sphingosinicella ginsenosidimutans	0.015985	Gemmata palustris	0.0265689	Bacillus sonorensis	0.0511607
	Odyssella	0.0193453		Microvirga	0.0466428		Aromatoleum																		Ohtaekwangia	0.00798325	Skermanella	0.00219556	Hyphomonas	0.00656612	Marivirga	0.0147198		Sulfuritalea				Flavisolibacter longurius	0.0383145	Sphingomonas piscis	0.0159724	Flavipsychrobacter sp. JY13-12	0.0261851	Stenotrophomonas maltophilia	0.0510832
	Marivirga	0.0192747		Aquabacterium	0.0460219		Salmonella																		Legionella	0.00790123	Hyphomonas	0.00217003	Allosphingosinicella	0.00641314	Flavihumibacter	0.0146939		Desulfitobacterium				Burkholderia sp.	0.0382615	Pirellula staleyi	0.0158587	Sphingosinicella sp. CPCC 101087	0.0261611	Flavobacterium anhuiense	0.0510573
	Methylotenera	0.0190629		Terrimicrobium	0.0440041		Mucilaginibacter																		Ideonella	0.00749113	Tabrizicola	0.00208068	Sphaerobacter	0.00595422	Lignipirellula	0.0142541		Anaeromyxobacter				Paenibacillus sp.	0.0379436	Planctomyces sp.	0.0155933	Pseudomonas lalkuanensis	0.0261491	Priestia aryabhattai	0.0507471
	Mycobacterium	0.0189335		Koribacter	0.0437196		Aeribacillus																		Minicystis	0.00739544	Xanthomonas	0.00205515	Thauera	0.00575418	Acinetobacter	0.0140989		Acidoferrum				Thermomonas aquatica	0.0377139	Hyphomicrobium sp.	0.0155301	Desertimonas flava	0.0260891	Variovorax sp. YR216	0.0506954
	Aquabacterium	0.0187805		Archangium	0.0434609		Actinomarinicola																		Tuwongella	0.00720406	Rhodobacter	0.00200409	Geobacter	0.00571887	Allosphingosinicella	0.0140472		Hyphomonas				Acidovorax temperans	0.0375373	Brevibacillus thermoruber	0.0154164	Pseudomonas sp.	0.0260171	Fictibacillus gelatini	0.0504627
	Erythrobacter	0.018604		Sphingobium	0.0424261		Piscinibacter																		Sulfuritalea	0.00684864	Occallatibacter	0.00196579	Lautropia	0.00569534	Ohtaekwangia	0.0136333		Terrimicrobium				Aestuariivirga sp. YIM B02566	0.0374666	Ferruginibacter sp.	0.0153659	Listeria monocytogenes	0.0257892	Aneurinibacillus thermoaerophilus	0.0503852
	Halioglobus	0.0183686		Desertimonas	0.0415724		Klebsiella																		Desulfitobacterium	0.00628817	Cellvibrio	0.00191473	Marmoricola	0.00550706	Flaviaesturariibacter	0.0135815		Edaphobacter				Nordella sp. HKS 07	0.037449	Enhydrobacter sp.	0.0152774	Usitatibacter palustris	0.0256813	Planctomicrobium piriforme	0.0502042
	Nitrososphaera	0.0182627		Halioglobus	0.0411585		Udaeobacter																		Anaeromyxobacter	0.0056867	Hephaestia	0.00174879	Alteraurantiacibacter	0.00531879	Anammoximicrobium	0.0135556		Halioglobus				Stenotrophomonas maltophilia	0.0368307	Nitrospira tepida	0.0152648	Aeribacillus pallidus	0.0256333	Anatilimnocola floriformis	0.0493511
	Maioricimonas	0.0182392		Terrimonas	0.0401237		Variibacter																		Acidoferrum	0.00561835	Pseudaminobacter	0.00174879	Edaphobacter	0.00530702	Arthrobacter	0.0131935						Pseudoxanthomonas sp.	0.0638222	Lacipirellula parvula	0.0151763	Ureibacillus chungkukjangi	0.0255013	Escherichia coli	0.0492218
	Variibacter	0.0181568		Accumulibacter	0.0398909		Ureibacillus																		Hyphomonas	0.00561835	Nibricoccus	0.00168497	Abditibacterium	0.00509521	Iamia	0.0128313						Novosphingobium chloroacetimidivorans	0.0367954	Humisphaera borealis	0.0150626	Arenimonas donghaensis	0.0254294	Pseudorhodoplanes sp.	0.0491443
	Archangium	0.0181215		Caenimonas	0.039865		Gemmatirosa																		Terrimicrobium	0.00546798	Methyloversatilis	0.00165944	Arsenicitalea	0.00489517	Ectobacillus	0.0126502						Bacillus smithii	0.0366894	Segetibacter sp.	0.0149994	Arenimonas soli	0.0251415	Gemmata palustris	0.0489116
	Kouleothrix	0.0178509		Geobacter	0.0398133		Methylotenera																		Edaphobacter	0.00545431	Sinimarinibacterium	0.00163391	Panacibacter	0.00475396	Actinomarinicola	0.0125985						Aquincola sp. J276	0.0366541	Sphingomonas sinipercae	0.0148857	Sphingomonas bacterium	0.0251175	Bradyrhizobium diazoefficiens	0.0487824
	Klebsiella	0.0178391		Achromobacter	0.0394769		Arsenicitalea																		Protaetiibacter	0.0051399	Phreatobacter	0.00162114	Tsuneonella	0.00467159	Paradevosia	0.0123656						Sphingomonas mesophila	0.0361771	Rhizobacter sp.	0.0148478	Desertimonas sp.	0.0249736	Pseudolabrys sp. FHR47	0.0486531
	Nocardioides	0.0177921		Saccharococcus	0.0392959		Alteraurantiacibacter																		Halioglobus	0.00507155	Abditibacterium	0.00162114	Flaviaesturariibacter	0.00464806	Parvibaculum	0.0121328						Massilia sp. Root418	0.0360888	Vineibacter terrae	0.0147214	Acidovorax soli	0.0248656	Ramlibacter tataouinensis	0.0480585
	Porphyrobacter	0.0177803		Lacipirellula	0.0390372		Listeria																		Haliea	0.00493485	Aquamicrobium	0.00159561	Conexibacter	0.00461276	Rossellomorea	0.0120293						Acidovorax sp. HMWF018	0.0355412	Brevibacillus sp. WF146	0.0145445	Pseudomonas aeruginosa	0.0248296	Bacillus benzoevorans	0.0480327
	Rhodobacter	0.0176508		Hyphomicrobium	0.0384163		Bythopirellula																		Fictibacillus	0.00442906	Alteraurantiacibacter	0.00149349	Parafilimonas	0.00460099	Longimicrobium	0.0117189						Mycobacterium sp.	0.0354352	Limnoglobus roseus	0.0145192	Terrimonas sp. H1YJ31	0.0247097	Pseudorhizobium flavum	0.0480068
	Opitutus	0.0170272		Segetibacter	0.0377437		Lysinibacillus																		Staphylospora	0.0040463	Delftia	0.0014169	Koribacter	0.00441271	Marmoricola	0.0116413						Pedobacter sp.	0.0353645	Gemmatimonas sp.	0.0144813	Agrobacterium larrymoorei	0.0246377	Prosthecobacter fusiformis	0.0475932
	Thermoactinomyces	0.0169683		Rhabdothermincola	0.0364761		Aquamicrobium																		Nitratireductor	0.00386859	Arsenicitalea	0.00112331	Nitratireductor	0.00411853	Maioricimonas	0.0110463						Thermoactinomyces daqus	0.0351526	Steroidobacter sp.	0.0144434	Brevundimonas sp. Root1279	0.0246137	Bradyrhizobium lablabi	0.0472829
	Humisphaera	0.016733		Luteolibacter	0.0361656		Thauera																		Solibacillus	0.00336281	Legionella	0.00107225	Pseudorhizobium	0.004095	Lautropia	0.0110204						Croceibacterium soli	0.0351526	Opitutus sp.	0.0144181	Nordella sp. HKS 07	0.0243738	Phenylobacterium kunshanense	0.0472571
	Aeoliella	0.0165447		Xanthomonas	0.035493		Pelagibacterium																		Saccharococcus	0.00281601	Pelagibacterium	0.00102119	Anaeromyxobacter	0.00391849	Propylenella	0.0109946						Urbifossiella limnaea	0.0350642	Afipia sp. P52-10	0.0142159	Hydrogenophaga pseudoflava	0.023942	Panacibacter ginsenosidivorans	0.0470503
	Sediminibacterium	0.0162152		Carnobacterium	0.0354154		Janthinobacterium																		Rossellomorea	0.00280234	Pseudolysinimonas	0.000982897	Paradevosia	0.00345957	Sphaerobacter	0.00980456						Afipia sp.	0.0349936	Geobacillus sp. 44C	0.0141907	Reyranella sp. CPCC 100927	0.023906	Sphingopyxis sp.	0.0469469
	Clostridium	0.0161917		Delftia	0.0349756		Blastopirellula																		Fredinandcohnia	0.00265197	Paradevosia	0.000944603	Skermanella	0.00335366	Symmachiella	0.00931304						Enhygromyxa salina	0.0349053	Fimbriiglobus sp.	0.0139379	Flavobacterium thermophilum	0.023882	Schlesneria paludicola	0.0468693
	Planctomicrobium	0.0160858		Gemmatimonas	0.0328802		Pseudonocardia																		Occallatibacter	0.00261096	Jatrophihabitans	0.000906308	Youhaiella	0.00322422	Alteraurantiacibacter	0.00882152						Rhizobacter sp.	0.0348699	Solibacter usitatus	0.0139127	Gemmata massiliana	0.0235222	Mycobacterium sp.	0.0467142
	Sphingopyxis	0.0160505		Adhaeribacter	0.0326215		Allosphingosinicella																		Cellvibrio	0.00252894	Alcanivorax	0.000893543	Arthrobacter	0.00313008	Solibacillus	0.00845935						Brevibacillus centrosporus	0.0348523	Singulisphaera acidiphila	0.0138116	Lysobacter terrestris	0.0229584	Paludisphaera borealis	0.0466884
	Fimbriimonas	0.0153209		Aestuariivirga	0.0323628		Herminiimonas																		Pseudorhizobium	0.00251527	Angustibacter	0.000829718	Caldalkalibacillus	0.00244758	Clostridium	0.00760565						Devosia sp. ZB163	0.034552	Flavisolibacter nicotianae	0.0135841	Planctomyces sp. SCGC AG-212-M04	0.0228984	Sphingomonas daechungensis	0.046404
	Acidobacterium	0.0153209		Herminiimonas	0.0322593		Parvibaculum																		Chitinimonas	0.0023649	Janthinobacterium	0.000778659	Ginsengibacter	0.00218871	Arcticibacter	0.00734696						Paenibacillus agricola	0.034446	Anaerolinea sp.	0.0133946	Aestuariivirga sp. YIM B02566	0.0228385	Pseudoxanthomonas japonensis	0.0463781
	Lignipirellula	0.0153209		Fimbriimonas	0.031742		Longimicrobium																		Pseudofulvimonas	0.00217352	Youhaiella	0.000714834	Nibricoccus	0.0020475	Lactobacillus	0.00693304						Sphingomonas rhizophila	0.0342517	Bacillus cereus group sp. Bc256	0.0133819	Usitatibacter rugosus	0.0222027	Sphingosinicella sp.	0.0578305
	Fuerstiella	0.015015		Edaphobacter	0.0306296		Planctomicrobium																		Sutcliffiella	0.00203682	Pseudoduganella	0.000702069	Pusillimonas	0.00198866	Jatrophihabitans	0.00662261						Bacillus stratosphericus	0.0339867	Singulisphaera sp. GP187	0.0133693	Flavisolibacter sp.	0.0219748	Aquisphaera insulae	0.0462747
	Aromatoleum	0.0144972		Nordella	0.030552		Tardiphaga																		Sinimarinibacterium	0.00198214	Nitratireductor	0.000587185	Jatrophihabitans	0.00187099	Aeromonas	0.00657087						Arenimonas fontis	0.0338631	Pseudorhodoplanes sinuspersici	0.0132177	Rhizobacter sp.	0.0219029	Sphingomonas alba	0.0461972
	Sandaracinus	0.014203		Aquincola	0.0297241		Streptococcus																		Caldalkalibacillus	0.00142167	Arthrobacter	0.000536126	Alcanivorax	0.00174155	Janthinobacterium	0.00626043						Luteolibacter arcticus	0.0336864	Flavisolibacter tropicus	0.0131798	Pseudomonas fluorescens	0.0217589	Aquabacterium sp.	0.0459904
	Gemmatirosa	0.0141913		Amaricoccus	0.028767		Rhodopirellula																				Solibacillus	0.000523361	Pseudoduganella	0.00167095	Knoellia	0.00618282						Acidovorax sp. Root275	0.0336334	Steroidobacter cummioxidans	0.0131671	Parageobacillus sp. G301	0.0217109	Sphingomonas bacterium	0.045706
	Haliea	0.0135323		Haloferula	0.0282496		Maioricimonas																				Pseudofulvimonas	0.000485066	Pseudofulvimonas	0.00163565	Skermanella	0.00595						Tabrizicola sp.	0.0335628	Paenibacillus odorifer	0.0130913	Bythopirellula polymerisocia	0.021555	Devosia ginsengisoli	0.045525
	Rossellomorea	0.0135088		Klebsiella	0.0279909		Microbacterium																				Candidimonas	0.000485066	Desulfitobacterium	0.00123556	Pusillimonas	0.00576891						Paenibacillus sp. Soil750	0.0335098	Caulifigura coniformis	0.0130787	Roseimicrobium gellanilyticum	0.021519	Luteimonas marina	0.0453699
	Nevskia	0.0133911		Tsuneonella	0.0279133		Gemmatimonas																				Arcticibacter	0.000472301	Arcticibacter	0.00118849	Hephaestia	0.0056913						Devosia sp. 67-54	0.0333508	Sphingosinicella sp.	0.018803	Ramlibacter monticola	0.021519	Devosia elaeis	0.0453182
	Saccharococcus	0.0131322		Anaerolinea	0.0278874		Sinorhizobium																				Chitinimonas	0.000408477	Alicyclobacillus	0.00117672	Nitrosocosmicus	0.00514804						Planctomyces sp.	0.0333155	Clostridium botulinum	0.0130028	Anaerolinea sp.	0.0213391	Chiayiivirga sp.	0.0452407
	Aquamicrobium	0.0130734		Parafilimonas	0.0278098		Flaviaesturariibacter																				Knoellia	0.000408477			Chitinimonas	0.00419087						Arenimonas donghaensis	0.0331388	Brevibacillus panacihumi	0.0129523	Caenimonas sedimenti	0.0212911	Paenibacillus psychroresistens	0.0450855
	Ideonella	0.0130734		Tabrizicola	0.0277063		Pseudolysinimonas																				Aeromonas	0.000357417			Angustibacter	0.00400978						Arenimonas soli	0.0331035	Anoxybacillus rupiensis	0.0129397	Sphingomonas xanthus	0.0210992	Tautonia plasticadhaerens	0.0444134
	Udaeobacter	0.0129557		Haliea	0.0275252		Conexibacter																				Rugamonas	0.000293593			Alcanivorax	0.00400978						Dokdonella sp.	0.0329268	Paenibacillus crassostreae	0.012788	Achromobacter xylosoxidans	0.0209672	Terrimicrobium sacchariphilum	0.0439739
	Segetibacter	0.0128498		Hyphomonas	0.0271113		Haloferula																				Micromonospora	0.000280828			Sinimarinibacterium	0.00338891						Burkholderia cenocepacia	0.0328032	Brevibacillus formosus	0.0127501	Tautonia plasticadhaerens	0.0209313	Sphingomonas brevis	0.0438964
	Herminiimonas	0.0126968		Acidoferrum	0.0269561		Sediminibacterium																				Pseudorhizobium	0.000268063			Ureibacillus	0.00292326						Flavobacterium lindanitolerans	0.0326265	Pseudolabrys taiwanensis	0.0127122	Mucor ambiguus	0.0209073	Cellvibrio mixtus	0.0437671
	Accumulibacter	0.0123438		Tardiphaga	0.0263611		Parafilimonas																				Asticcacaulis	0.000242533			Sutcliffiella	0.0026387						Cohnella herbarum	0.0325912	Rhodocytophaga rosea	0.0126869	Bythopirellula goksoeyrii	0.0207633	Koribacter versatilis	0.0436895
	Rhodanobacter	0.0123085		Mucor	0.0263093		Sandaracinus																				Protaetiibacter	0.000204238			Candidimonas	0.00240587						Jatrophihabitans sp.	0.0325205	Flavisolibacter ginsenosidimutans	0.0124216	Bdellovibrio bacteriovorus	0.0207393	Paenibacillus antri	0.043612
	Haloferula	0.0122615		Agrobacterium	0.0257661		Abditibacterium																				Proteiniphilum	0.000191473			Alicyclobacillus	0.00162978						Limnoglobus roseus	0.0324499	Nitrospira japonica	0.0121057	Variovorax sp.	0.0206074	Gemmata massiliana	0.0435603
	Nitrosocosmicus	0.012132		Ideonella	0.0257402		Solirubrobacter																								Desulfitobacterium	0.000931304						Erythrobacter sp.	0.0323792	Archangium violaceum	0.0117771	Pseudoxanthomonas japonensis	0.0205474	Thermomonas sp.	0.0435086
	Anammoximicrobium	0.0120967		Anaeromyxobacter	0.0255074		Accumulibacter																								Micromonospora	0.000827826						Kouleothrix sp.	0.0320259	Ideonella sp.	0.0117266	Luteolibacter arcticus	0.0205114	Bacillus badius	0.0434052
	Enhygromyxa	0.0120026		Vineibacter	0.0253004		Opitutus																								Thermoactinomyces	0.000543261						Taibaiella soli	0.0318846	Longimicrobium terrae	0.0116634	Gemmatimonas sp.	0.0203795	Parageobacillus genomosp. 1	0.0432501
	Symmachiella	0.0114731		Blastopirellula	0.0248348		Pseudaminobacter																								Calditerricola	0.000413913						Novosphingobium sp. 9U	0.031549	Gemmata palustris	0.0116255	Polaromonas sp.	0.0202955	Roseimicrobium gellanilyticum	0.0431725
	Actinomarinicola	0.0112965		Nitrososphaera	0.0240846		Cupriavidus																								Staphylospora	0.000388043						Knoellia sp. DB2414S	0.0315313	Accumulibacter sp.	0.0116128	Rhodopirellula sp.	0.0202955	Sphingobium sp.	0.042397
	Phreatobacter	0.0111789		Staphylococcus	0.0239293		Acidobacterium																								Jenstvirus	0.000284565						Arenimonas caeni	0.0315137	Aquisphaera giovannonii	0.0115623	Ottowia caeni	0.0201036	Paenibacillus oryzisoli	0.0422936
	Ohtaekwangia	0.0105787		Nevskia	0.0235154		Aeoliella																															Paenibacillus plantarum	0.031496	Sandaracinus amylolyticus	0.0115497	Gemmata sp. SH-PL17	0.0199357	Rhodanobacter sp. OK091	0.0421643
	Iamia	0.0105552		Abditibacterium	0.0234896		Fuerstiella																															Hypericibacter terrae	0.0314783	Cohnella sp. LGH	0.0114865	Steroidobacter cummioxidans	0.0198877	Thermomonas carbonis	0.0421384
	Aquincola	0.010261		Rhodopirellula	0.0232826		Lignipirellula																															Acidovorax radicis	0.0311427	Nitrospira moscoviensis	0.0114612	Planctomyces sp. SH-PL14	0.0198157	Mesorhizobium sp. J428	0.042035
	Tardiphaga	0.0100139		Sulfuritalea	0.0231274		Odyssella																															Microvirga sp.	0.0311074	Ramlibacter cellulosilyticus	0.0114233	Bacillus smithii	0.0197198	Ensifer adhaerens	0.0416473
	Flavihumibacter	0.00994331		Variibacter	0.0224289		Tsuneonella																															Ensifer adhaerens	0.0309837	Lacipirellula limnantheis	0.011398	Candidatus Odyssella sp.	0.0197198	Halioglobus sp.	0.0411302
	Tuwongella	0.00936672		Aeribacillus	0.022222		Rubrobacter																															Sorangium cellulosum	0.0308954	Nordella sp. HKS 07	0.0112969	Marivirga sp.	0.0196478	Devosia insulae	0.0407941
	Mucilaginibacter	0.00920198		Sandaracinus	0.0219374		Caldilinea																															Marmoricola sp.	0.0308071	Paenibacillus agaridevorans	0.0112211	Ramlibacter montanisoli	0.0195998	Arenimonas sp. SCN 70-307	0.0404581
	Cupriavidus	0.00914314		Erythrobacter	0.0218598		Aquabacterium																															Ramlibacter tataouinensis	0.0307894	Mycobacterium sp.	0.0111832	Methylotenera sp.	0.0194319	Fimbriiglobus sp.	0.0404064
	Acinetobacter	0.009049		Sinorhizobium	0.0216011		Ectobacillus																															Steroidobacter agaridevorans	0.0307188	Nitrospira sp. CR1.3	0.0111832	Aquabacterium sp.	0.019144	Ramlibacter agri	0.0401737
	Propylenella	0.00893133		Methylotenera	0.02142		Staphylococcus																															Iamia sp. SCSIO 61187	0.0307011	Fictibacillus phosphorivorans	0.0111327	Heyndrickxia oleronia	0.019132	Terrimonas sp. H1YJ31	0.0400961
	Sinorhizobium	0.00888426		Arsenicitalea	0.0203076		Pseudoduganella																															Anaerolinea sp.	0.0306834	Altererythrobacter sp.	0.0110316	Roseimicrobium sp. ORNL1	0.019036	Accumulibacter sp.	0.0398635
	Terrimicrobium	0.00887249		Enhygromyxa	0.0200748		Propylenella																															Flavobacterium album	0.0305951	Thermoactinomyces daqus	0.0108926	Erythrobacter sp.	0.0189641	Geobacter sp.	0.0397859
	Entotheonella	0.00881366		Tuwongella	0.0199713		Ginsengibacter																															Steroidobacter gossypii	0.0304185	Nocardioides sp.	0.010842	Halioglobus sp.	0.0187242	Ensifer sesbaniae	0.0395791
	Adhaeribacter	0.00844887		Solirubrobacter	0.0199196		Nitrosocosmicus																															Sphaerobacter sp.	0.0303478	Gemmata massiliana	0.0107788	Lysobacter niastensis	0.0186762	Roseimicrobium sp. ORNL1	0.0395274
	Nitrosomonas	0.00835473		Conexibacter	0.0197643		Brevifollis																															Altererythrobacter sp.	0.0301712	Nitrospira sp. BO4	0.0107662	Ectobacillus funiculus	0.0186762	Saccharococcus thermophilus	0.0392689
	Pseudonocardia	0.00831943		Metabacillus	0.019428		Geobacter																															Ramlibacter montanisoli	0.0301712	Chryseolinea sp. H1M3-3	0.0106272	Brevibacillus laterosporus	0.0186162	Heyndrickxia ginsengihumi	0.038726
	Pelagibacterium	0.00827236		Brevifollis	0.0190141		Flavihumibacter																															Bacillus amyloliquefaciens	0.0300652	Microvirga sp.	0.010286	Bradyrhizobium lablabi	0.0186162	Afipia sp. P52-10	0.0386226
	Microbacterium	0.00823706		Entotheonella	0.0181604		Rhodobacter																															Caenimonas sedimenti	0.0299592	Rhodopirellula sp.	0.0102734	Nitrososphaera sp.	0.0186162	Pedobacter africanus	0.0385192
	Pseudaminobacter	0.00807232		Rhodocytophaga	0.0179793		Marivirga																															Lacipirellula parvula	0.0298532	Tautonia sociabilis	0.0102608	Sphingosinicella sp. YJ22	0.0186042	Lysobacter gilvus	0.038209
	Jenstvirus	0.00798995		Thauera	0.0174361		Anammoximicrobium																															Sphingosinicella sp.	0.0497612	Prosthecobacter sp.	0.0101597	Maioricimonas rarisocia	0.0185922	Variovorax paradoxus	0.0381573
	Sphingobium	0.00786051		Cupriavidus	0.0167893		Nevskia																															Paenibacillus flagellatus	0.0297649	Paenibacillus contaminans	0.0101597	Lysobacter sp. Root494	0.0185802	Bradyrhizobium icense	0.0381573
	Minicystis	0.00782521		Pseudonocardia	0.0166859		Symmachiella																															Aneurinibacillus sp. XH2	0.0297472	Aestuariivirga sp. YIM B02566	0.0101091	Variibacter sp.	0.0185083	Sphingomonas caeni	0.0381314
	Xanthomonas	0.0076487		Nitrosomonas	0.0165306		Xanthomonas																															Rhodocytophaga rosea	0.0296059	Acidobacterium sp.	0.0100459	Ramlibacter tataouinensis	0.0184963	Lysobacter dokdonensis	0.038028
	Sulfuritalea	0.0076134		Fuerstiella	0.0159615		Koribacter																															Jenstvirus jenst	0.0295882	Sphingomonas parva	0.0100459	Acidovorax sp. NO-1	0.0183044	Gemmata obscuriglobus	0.0377695
	Caldilinea	0.00758986		Youhaiella	0.0158839		Nitrososphaera																															Reyranella soli	0.0294822	Archangium gephyra	0.00998275	Kouleothrix sp.	0.0181964	Segetibacter sp.	0.0377178
	Pseudolysinimonas	0.00755456		Pseudaminobacter	0.015677		Nitrosomonas																															Rhizobium leguminosarum	0.0294469	Aquisphaera insulae	0.00990693	Paenibacillus polymyxa	0.0181844	Devosia enhydra	0.0376919
	Rubrobacter	0.00744866		Aeoliella	0.0155217		Panacibacter																															Devosia sp. A16	0.0293056	Flavihumibacter solisilvae	0.00973002	Klebsiella pneumoniae	0.0181844	Sphingomonas cremea	0.0374851
	Acidoferrum	0.00714271		Odyssella	0.0154959		Ohtaekwangia																															Acidovorax sp. ACV02	0.0291113	Flavisolibacter ginsengisoli	0.0096542	Nocardioides sp.	0.0181364	Sphingosinicella terrae	0.03733
	Longimicrobium	0.00695443		Caldilinea	0.01547		Legionella																															Flavisolibacter nicotianae	0.0290759	Marivirga sp.	0.00964157	Porphyrobacter sp.	0.0181244	Lysobacter telluris	0.0372783
	Rhodocytophaga	0.00688383		Acidobacterium	0.0150561		Ideonella																															Singulisphaera acidiphila	0.0290583	Klebsiella pneumoniae	0.00960366	Delftia acidovorans	0.0179445	Bradyrhizobium erythrophlei	0.0369939
	Parvibaculum	0.00675439		Bythopirellula	0.0149009		Minicystis																															Chryseolinea sp. H1M3-3	0.0290406	Bacillus cereus group sp. N8	0.00959102	Singulisphaera sp. GP187	0.0178845	Gemmata sp. SH-PL17	0.0368388
	Solirubrobacter	0.00664849		Rubrobacter	0.0148491		Tuwongella																															Pseudoxanthomonas kaohsiungensis	0.0287933	Sphingomonas arenae	0.00959102	Gemmata obscuriglobus	0.0177046	Lysobacter sp. KIS68-7	0.0367613
	Hyphomonas	0.00656612		Marivirga	0.0147198		Sulfuritalea																															Sphingobium sp.	0.0285637	Pedosphaera parvula	0.00945202	Flavobacterium psychrophilum	0.0176926	Sphingosinicella sp. CPCC 101087	0.0363993
	Allosphingosinicella	0.00641314		Flavihumibacter	0.0146939		Desulfitobacterium																															Rhodopseudomonas sp.	0.0285283	Parafilimonas terrae	0.00938884	Acidovorax sp. SCN 65-108	0.0176566	Methyloversatilis discipulorum	0.0363476
	Sphaerobacter	0.00595422		Lignipirellula	0.0142541		Anaeromyxobacter																															Bradyrhizobium lablabi	0.028493	Zavarzinella formosa	0.00933829	Candidatus Solibacter sp.	0.0175847	Schlesneria sp.	0.0363476
	Thauera	0.00575418		Acinetobacter	0.0140989		Acidoferrum																															Vineibacter terrae	0.0284224	Ectobacillus funiculus	0.00927511	Pseudolabrys sp. FHR47	0.0175727	Rhodanobacter sp. B05	0.0363218
	Geobacter	0.00571887		Allosphingosinicella	0.0140472		Hyphomonas																															Burkholderia cepacia	0.028281	Geobacter sp.	0.00926248	Parageobacillus thermantarcticus	0.0174767	Xanthomonas citri	0.0354687
	Lautropia	0.00569534		Ohtaekwangia	0.0136333		Terrimicrobium																															Aromatoleum sp.	0.028228	Hypericibacter terrae	0.0092372	Opitutus sp.	0.0173568	Carnobacterium maltaromaticum	0.0353911
	Marmoricola	0.00550706		Flaviaesturariibacter	0.0135815		Edaphobacter																															Salmonella enterica	0.028175	Nitrospira sp. KM1	0.00917402	Thermoactinomyces daqus	0.0172968	Paenibacillus lautus	0.0352877
	Alteraurantiacibacter	0.00531879		Anammoximicrobium	0.0135556		Halioglobus																															Bacillus glycinifermentans	0.0281221	Desertimonas sp.	0.00897184	Humisphaera borealis	0.0170569	Paenibacillus contaminans	0.0348741
	Edaphobacter	0.00530702		Arthrobacter	0.0131935																																	Caulobacter mirabilis	0.0276981	Entotheonella palauensis	0.00894657	Devosia sp. 66-22	0.0170449	Devosia sp. FJ2-5-3	0.0347448
	Abditibacterium	0.00509521		Iamia	0.0128313																																	Achromobacter mucicolens	0.0275215	Ilumatobacter fluminis	0.00888338	Sphingomonas sabuli	0.0169849	Piscinibacter sp. XHJ-5	0.0346673
	Arsenicitalea	0.00489517		Ectobacillus	0.0126502																																	Croceibacterium salegens	0.0275038	Bradyrhizobium lablabi	0.00885811	Paenibacillus sp. P22	0.0169729	Rhizobium leguminosarum	0.0344863
	Panacibacter	0.00475396		Actinomarinicola	0.0125985																																	Gemmata palustris	0.0274861	Paludisphaera borealis	0.00884547	Aeoliella straminimaris	0.016865	Paenibacillus sp. P22	0.0342278
	Tsuneonella	0.00467159		Paradevosia	0.0123656																																	Aeribacillus pallidus	0.0273271	Lupinus albus	0.00883284	Acidovorax radicis	0.016793	Cellvibrio sp.	0.0342019
	Flaviaesturariibacter	0.00464806		Parvibaculum	0.0121328																																	Actinomarinicola tropica	0.0272565	Variovorax sp.	0.00871911	Pseudoxanthomonas suwonensis	0.016697	Burkholderia lata	0.0341761
	Conexibacter	0.00461276		Rossellomorea	0.0120293																																	Singulisphaera sp. GP187	0.0272035	Pseudonocardia sp.	0.00859275	Paenibacillus alvei	0.0166131	Pseudorhodoplanes sinuspersici	0.033659
	Parafilimonas	0.00460099		Longimicrobium	0.0117189																																	Flavisolibacter tropicus	0.0271328	Hypericibacter adhaerens	0.0085422	Microvirga sp.	0.0165411	Mesorhizobium microcysteis	0.033659
	Koribacter	0.00441271		Marmoricola	0.0116413																																	Polaromonas sp.	0.0270622	Polaromonas sp.	0.00849166	Sediminibacterium sp.	0.0165291	Bacillus mycoides	0.033323
	Nitratireductor	0.00411853		Maioricimonas	0.0110463																																	Steroidobacter sp.	0.0270445	Rhodocytophaga aerolata	0.00849166	Clostridium botulinum	0.0164571	Flavobacterium johnsoniae	0.0332971
	Pseudorhizobium	0.004095		Lautropia	0.0110204																																	Tautonia plasticadhaerens	0.0269562	Amaricoccus sp.	0.0116634	Pedobacter sp.	0.0164451	Steroidobacter agaridevorans	0.0332454
	Anaeromyxobacter	0.00391849		Propylenella	0.0109946																																	Mesorhizobium ephedrae	0.0268679	Gemmata obscuriglobus	0.0084032	Planctomicrobium piriforme	0.0163972	Gaiella occulta	0.0332454
	Paradevosia	0.00345957		Sphaerobacter	0.00980456																																	Sphingomonas parva	0.0268325	Reyranella sp. CPCC 100927	0.0084032	Sphingopyxis sp.	0.0163612	Gemmatimonas sp.	0.0328576
	Skermanella	0.00335366		Symmachiella	0.00931304																																	Lysobacter telluris	0.0266736	Roseimicrobium gellanilyticum	0.00834002	Ramlibacter alkalitolerans	0.0163012	Brevibacillus thermoruber	0.0328318
	Youhaiella	0.00322422		Alteraurantiacibacter	0.00882152																																	Paradevosia shaoguanensis	0.0265676	Lautropia sp.	0.00832738	Lysobacter solisilvae	0.0161932	Aquicella lusitana	0.0327542
	Arthrobacter	0.00313008		Solibacillus	0.00845935																																	Flavobacterium cerinum	0.0264263	Gemmata sp. SH-PL17	0.0082642	Paenibacillus odorifer	0.0161812	Steroidobacter gossypii	0.0327025
	Caldalkalibacillus	0.00244758		Clostridium	0.00760565																																	Planctomyces sp. SCGC AG-212-M04	0.0263379	Ramlibacter sp. Leaf400	0.00823893	Nitrospira tepida	0.0161573	Adhaeribacter terrigena	0.0325991
	Ginsengibacter	0.00218871		Arcticibacter	0.00734696																																	Luteimonas weifangensis	0.02602	Acidoferrum panamensis	0.00821366	Hyphomicrobium sp. CS1BSMeth3	0.0161093	Acidovorax kalamii	0.0325216
	Nibricoccus	0.0020475		Lactobacillus	0.00693304																																	Klebsiella pneumoniae	0.0259493	Erythrobacter sp.	0.00816311	Hypericibacter terrae	0.0159653	Hyphomicrobium sp.	0.0322372
	Pusillimonas	0.00198866		Jatrophihabitans	0.00662261																																	Candidatus Udaeobacter sp.	0.0257903	Nevskia sp.	0.00807465	Paenibacillus crassostreae	0.0158334	Herminiimonas sp.	0.0322372
	Jatrophihabitans	0.00187099		Aeromonas	0.00657087																																	Variibacter sp.	0.0257373	Luteimonas weifangensis	0.00794829	Ramlibacter agri	0.0157734	Solibacter usitatus	0.0320045
	Alcanivorax	0.00174155		Janthinobacterium	0.00626043																																	Ramlibacter monticola	0.0256843	Minicystis rosea	0.00791038	Reyranella sp. MMS21-HV4-11	0.0157494	Chryseolinea sp. H1M3-3	0.0319528
	Pseudoduganella	0.00167095		Knoellia	0.00618282																																	Hypericibacter adhaerens	0.0255784	Aquabacterium sp.	0.00789775	Gemmata sp.	0.0157254	Fimbriimonas ginsengisoli	0.0317202
	Pseudofulvimonas	0.00163565		Skermanella	0.00595																																	Pirellula staleyi	0.0254547	Ramlibacter monticola	0.00780929	Schlesneria sp.	0.0157014	Taibaiella soli	0.0316943
	Desulfitobacterium	0.00123556		Pusillimonas	0.00576891																																	Bradyrhizobium liaoningense	0.0254547	Brevundimonas sp.	0.00902238	Singulisphaera acidiphila	0.0156894	Flavisolibacter tropicus	0.0316685
	Arcticibacter	0.00118849		Hephaestia	0.0056913																																	Noviherbaspirillum sp. Root189	0.0254017	Porphyrobacter sp.	0.00773347	Gemmata algarum	0.0156415	Gemmata algarum	0.0316426
	Alicyclobacillus	0.00117672		Nitrosocosmicus	0.00514804																																	Candidatus Solibacter sp.	0.0253664	Anaeromyxobacter oryzae	0.00767029	Fimbriimonas ginsengisoli	0.0156175	Paenibacillus plantarum	0.0316426
				Chitinimonas	0.00419087																																	Caulobacter segnis	0.0252427	Desertimonas flava	0.00765765	Acidobacterium sp.	0.0156175	Pseudomonas koreensis	0.0314616
				Angustibacter	0.00400978																																	Gemmatirosa kalamazoonensis	0.0251191	Bradyrhizobium erythrophlei	0.00765765	Lignipirellula cremea	0.0156175	Brevundimonas sp. Root1279	0.0314358
				Alcanivorax	0.00400978																																	Acidovorax soli	0.0248364	Ramlibacter henchirensis	0.00765765	Schlesneria paludicola	0.0155815	Rhodopseudomonas sp.	0.0314099
				Sinimarinibacterium	0.00338891																																	Brevibacillus reuszeri	0.0247305	Ensifer adhaerens	0.00760711	Paenibacillus aceti	0.0154376	Piscinibacter sp.	0.0314099
				Ureibacillus	0.00292326																																	Ramlibacter agri	0.0247128	Devosia sp. 66-22	0.00751865	Fuerstiella sp.	0.0153056	Paenibacillus methanolicus	0.0312548
				Sutcliffiella	0.0026387																																	Flavobacterium sp. MFBS3-15	0.0247128	Panacibacter ginsenosidivorans	0.00750602	Afipia sp.	0.0152816	Ramlibacter pallidus	0.031048
				Candidimonas	0.00240587																																	Gemmata massiliana	0.0246951	Planctomyces sp. SH-PL14	0.00749338	Flavisolibacter tropicus	0.0151977	Aquicella siphonis	0.031048
				Alicyclobacillus	0.00162978																																	Rhabdothermincola sediminis	0.0246068	Hydrogenophaga sp.	0.00736702	Blastopirellula sp.	0.0151617	Afipia sp.	0.0310222
				Desulfitobacterium	0.000931304																																	Methylotenera sp.	0.0245361	Lignipirellula cremea	0.00736702	Burkholderia multivorans	0.0150777	Chryseolinea serpens	0.0310222
				Micromonospora	0.000827826																																	Flavisolibacter ginsenosidimutans	0.0245008	Phenylobacterium zucineum	0.0072912	Rhodobacter sp.	0.0149458	Paenibacillus xylanexedens	0.0307378
				Thermoactinomyces	0.000543261																																	Priestia aryabhattai	0.0244831	Roseimicrobium sp. ORNL1	0.00717747	Brevibacillus sp.	0.0149218	Lysobacter lycopersici	0.0306344
				Calditerricola	0.000413913																																	Massilia sp. Root351	0.0244655	Afipia sp.	0.00713956	Lysobacter lycopersici	0.0149098	Edaphobacter aggregans	0.0306085
				Staphylospora	0.000388043																																	Arsenicitalea aurantiaca	0.0243065	Rubrobacter sp.	0.00712693	Paludisphaera borealis	0.0148978	Nordella sp. HKS 07	0.030531
				Jenstvirus	0.000284565																																	Paludisphaera borealis	0.0240592	Piscinibacter sp.	0.00710165	Aromatoleum sp.	0.0147778	Pirellula sp. SH-Sr6A	0.0302466
																																						Lysobacter terrestris	0.0240592	Sphingopyxis sp.	0.00706374	Aneurinibacillus danicus	0.0147179	Bdellovibrio sp.	0.0302208
																																						Ramlibacter alkalitolerans	0.0239709	Variibacter sp.	0.00706374	Sandaracinus amylolyticus	0.014478	Lysobacter solisilvae	0.0301691
																																						Ureibacillus thermosphaericus	0.0239002	Edaphobacter aggregans	0.00706374	Gemmatirosa kalamazoonensis	0.014466	Sphingomonas lutea	0.0298847
																																						Bradyrhizobium japonicum	0.0238826	Gemmata algarum	0.00688683	Prosthecobacter dejongeii	0.014286	Planctomyces sp.	0.0298071
																																						Delftia acidovorans	0.0238472	Fuerstiella sp.	0.00684892	Caulobacter sp. NIBR1757	0.014262	Ramlibacter monticola	0.0295745
																																						Alteraurantiacibacter buctensis	0.0238296	Acinetobacter junii	0.00682365	Prosthecobacter debontii	0.01425	Chiayiivirga flava	0.0294969
																																						Listeria monocytogenes	0.0237059	Candidatus Anammoximicrobium sp.	0.00682365	Ensifer sesbaniae	0.0141901	Microvirga sp.	0.0293159
																																						Agrobacterium tumefaciens	0.0235469	Caulobacter sp.	0.00677311	Altererythrobacter sp.	0.0141181	Pirellula staleyi	0.0291867
																																						Bacillus velezensis	0.0234939	Steroidobacter denitrificans	0.00674783	Aquisphaera giovannonii	0.0141061	Steroidobacter sp.	0.0290574
																																						Devosia insulae	0.0233703	Sphingomonas ginkgonis	0.0067352	Noviherbaspirillum sp. Root189	0.0141061	Lysobacter soli	0.0288248
																																						Sphingomonas arenae	0.0233703	Lysobacter niastensis	0.00669729	Delftia tsuruhatensis	0.0141061	Hypericibacter terrae	0.0285145
																																						Acidovorax sp. FJL06	0.023282	Sulfuritalea sp.	0.00667202	Ensifer adhaerens	0.0140101	Haloferula sp. BvORR071	0.0282302
																																						Ottowia caeni	0.0231936	Paenibacillus amylolyticus	0.00665938	Flavobacterium anhuiense	0.0139982	Anoxybacillus tepidamans	0.0282043
																																						Lysobacter sp. Root494	0.0230876	Piscinibacter sp. XHJ-5	0.00665938	Thermomonas brevis	0.0139742	Novosphingobium sp. G106	0.0281526
																																						Bradyrhizobium diazoefficiens	0.0229993	Bacillus spizizenii	0.00664674	Rhodopseudomonas sp.	0.0139622	Paenibacillus mucilaginosus	0.0280751
																																						Geobacillus sp. PA-3	0.022964	Arenimonas sp.	0.00657092	Gaiella occulta	0.0139142	Klebsiella pneumoniae	0.0279717
																																						Sphingomonas ginkgonis	0.0228403	Paenibacillus lycopersici	0.00655829	Chiayiivirga flava	0.0138782	Tsuneonella rigui	0.0278941
																																						Massilia sp. Bi118	0.0228227	Blastopirellula sp.	0.00652038	Dokdonella sp.	0.0138422	Anaerolinea sp.	0.0278682
																																						Aquamicrobium sp.	0.022805	Salmonella enterica	0.00646983	Bacillus cereus group sp. Bc256	0.0138182	Parafilimonas terrae	0.0277907
																																						Thauera sp.	0.0227873	Bythopirellula polymerisocia	0.00646983	Bacillus infantis	0.0138062	Tabrizicola sp.	0.0276873
																																						Paenibacillus methanolicus	0.0226284	Rhodopseudomonas sp.	0.00641929	Nitrospira japonica	0.0138062	Flavisolibacter nicotianae	0.0276873
																																						Flavobacterium anhuiense	0.0225577	Ohtaekwangia koreensis	0.00641929	Haliea sp.	0.0137942	Haliea sp.	0.0275063
																																						Janthinobacterium sp. 17J80-10	0.02254	Bradyrhizobium icense	0.00640665	Acidovorax carolinensis	0.0137942	Gemmata sp.	0.0270927
																																						Lacipirellula limnantheis	0.0224164	Fimbriimonas ginsengisoli	0.00636874	Rossellomorea aquimaris	0.0137702	Hyphomonas sp.	0.0270927
																																						Planctomyces sp. SH-PL14	0.0219748	Gemmata sp.	0.00630556	Mycobacterium sp.	0.0137702	Acidoferrum panamensis	0.0269376
																																						Pseudonocardia sp.	0.0219218	Schlesneria sp.	0.00628029	Nevskia sp.	0.0136503	Lysobacter sp. CFH 32150	0.0267049
																																						Bradyrhizobium guangdongense	0.0219041	Paenibacillus antri	0.00622974	Pseudoxanthomonas helianthi	0.0135423	Mesorhizobium ephedrae	0.0265757
																																						Altererythrobacter sp. Root672	0.0218158	Microvirga massiliensis	0.00622974	Variovorax paradoxus	0.0135184	Tardiphaga sp.	0.026343
																																						Steroidobacter cummioxidans	0.0217981	Herminiimonas sp.	0.0061792	Sphingomonas jaspsi	0.0135064	Caulobacter segnis	0.0263171
																																						Roseimicrobium gellanilyticum	0.0215332	Maioricimonas rarisocia	0.0061792	Mesorhizobium ephedrae	0.0135064	Mucor ambiguus	0.0262913
																																						Ramlibacter albus	0.0215332	Solirubrobacter ginsenosidimutans	0.0061792	Luteimonas sp.	0.0155695	Sphingosinicella ginsenosidimutans	0.0260069
																																						Lysobacter solisilvae	0.0215155	Iamia sp. SCSIO 61187	0.00614129	Saccharococcus thermophilus	0.0133864	Ideonella sp.	0.0257225
																																						Mucilaginibacter sp.	0.0266912	Rhabdothermincola sediminis	0.00610338	Hypericibacter adhaerens	0.0133744	Burkholderia sp.	0.025645
																																						Heyndrickxia ginsengihumi	0.0214448	Bradyrhizobium japonicum	0.00609074	Aquamicrobium sp.	0.0133264	Anaeromyxobacter oryzae	0.0254899
																																						Luteimonas sp.	0.0237589	Schlesneria paludicola	0.0060781	Ideonella sp.	0.0133264	Desertimonas flava	0.0253348
																																						Aquisphaera giovannonii	0.0213918	Caldilinea sp. CFX5	0.0060781	Candidatus Udaeobacter sp.	0.0132065	Vineibacter terrae	0.0252831
																																						Mesorhizobium sp. M00.F.Ca.ET.186.01.1.1	0.0212859	Dokdonella sp.	0.00606547	Segetibacter sp.	0.0130985	Pseudolabrys sp. Root1462	0.0252055
																																						Bradyrhizobium erythrophlei	0.0212505	Actinomarinicola tropica	0.00605283	Devosia nanyangense	0.0130745	Caenimonas sedimenti	0.025128
																																						Brevibacillus choshinensis	0.0211445	Bythopirellula goksoeyrii	0.00605283	Solibacter usitatus	0.0130625	Variovorax sp. HW608	0.0251021
																																						Rhabdothermincola salaria	0.0211269	Sphingobium sp.	0.00598965	Massilia sp.	0.0130386	Steroidobacter cummioxidans	0.024947
																																						Paenibacillus oryzae	0.0210385	Pseudomonas aeruginosa	0.00597701	Tautonia sociabilis	0.0129906	Tautonia sociabilis	0.0248694
																																						Ensifer sesbaniae	0.0210385	Tautonia marina	0.00596438	Devosia sp. ZB163	0.0129546	Rhabdothermincola salaria	0.0248694
																																						Devosia enhydra	0.0208619	Cupriavidus taiwanensis	0.0059391	Prosthecobacter fusiformis	0.0129546	Burkholderia multivorans	0.0246885
																																						Allosphingosinicella indica	0.0208266	Nitrosomonas sp.	0.00587592	Herminiimonas sp.	0.0129426	Ramlibacter alkalitolerans	0.0246368
																																						Paenibacillus polymyxa	0.0207912	Koribacter versatilis	0.00585065	Geobacillus kaustophilus	0.0128226	Thermomonas aquatica	0.0241973
																																						Herminiimonas sp.	0.0206676	Paenibacillus durus	0.00577483	Blastopirellula marina	0.0127027	Prosthecobacter dejongeii	0.0241197
																																						Parvibaculum sp.	0.0206499	Allosphingosinicella indica	0.00573692	Rhabdothermincola sediminis	0.0126667	Nitrososphaera sp.	0.024068
																																						Ramlibacter henchirensis	0.0205439	Blastopirellula marina	0.00569901	Brevibacillus thermoruber	0.0126067	Ramlibacter albus	0.0239905
																																						Longimicrobium terrae	0.0204026	Altererythrobacter segetis	0.00568638	Accumulibacter sp.	0.0125827	Bradyrhizobium elkanii	0.0239905
																																						Planctomicrobium piriforme	0.0203673	Sphingosinicella sp. BN140058	0.00563583	Heyndrickxia coagulans	0.0125707	Staphylococcus aureus	0.0239129
																																						Schlesneria paludicola	0.0203673	Paludisphaera soli	0.00562319	Haloferula sp. BvORR071	0.0124988	Flavobacterium psychrophilum	0.0238612
																																						Ramlibacter sp. Leaf400	0.0202613	Paenibacillus oryzisoli	0.00559792	Nitrosocosmicus sp.	0.0123668	Lysobacter lactosilyticus	0.0238612
																																						Novosphingobium sp. G106	0.0201377	Sutcliffiella horikoshii	0.00550947	Sphingomonas mesophila	0.0123428	Lacipirellula parvula	0.0236803
																																						Thermomonas sp. HDW16	0.02012	Sphingomonas deserti	0.00550947	Lysobacter lactosilyticus	0.0123428	Paenibacillus polymyxa	0.0236803
																																						Tardiphaga sp.	0.02012	Ramlibacter albus	0.00542101	Candidatus Anammoximicrobium sp.	0.0123308	Heyndrickxia oleronia	0.023551
																																						Geobacillus kaustophilus	0.0200317	Flavobacterium sp.	0.0060402	Taibaiella soli	0.0122709	Bdellovibrio bacteriovorus	0.023551
																																						Rhodanobacter sp. OK091	0.0199787	Altererythrobacter sp. Root672	0.00530728	Enhygromyxa salina	0.0122349	Nevskia sp.	0.0234993
																																						Bacillus mobilis	0.0199433	Lysobacter sp. CFH 32150	0.00526938	Anoxybacillus ayderensis	0.0122229	Abditibacterium utsteinense	0.0234734
																																						Pseudolabrys sp. Root1462	0.0197844	Tardiphaga sp.	0.00523147	Flavobacterium cerinum	0.0121989	Flavisolibacter longurius	0.0234476
																																						Gemmata sp. SH-PL17	0.019643	Rhizobium leguminosarum	0.00521883	Bradyrhizobium erythrophlei	0.0121389	Rhodopirellula sp.	0.0232666
																																						Achromobacter xylosoxidans	0.0196077	Bradyrhizobium diazoefficiens	0.00519356	Altererythrobacter sp. Root672	0.0121389	Ottowia sp.	0.0232666
																																						Paenibacillus xylanexedens	0.0195901	Variovorax paradoxus	0.00518092	Nitrospira sp. CR1.3	0.012067	Achromobacter xylosoxidans	0.0232149
																																						Gemmata obscuriglobus	0.0195547	Flaviaesturariibacter sp.	0.0051051	Burkholderia sp.	0.012007	Phenylobacterium sp. J367	0.0231632
																																						Mesorhizobium alhagi	0.0194134	Brevibacillus fortis	0.00506719	Reyranella aquatilis	0.012007	Sphingomonas sp. HDW15A	0.0231374
																																						Rhodopirellula sp.	0.0193781	Flavipsychrobacter sp.	0.00499138	Ramlibacter lithotrophicus	0.011971	Sulfuritalea sp.	0.0231115
																																						Paenibacillus ehimensis	0.0193251	Priestia aryabhattai	0.0049661	Brevibacillus sp. BC25	0.011959	Bacillus thuringiensis	0.0230598
																																						Mesorhizobium albiziae	0.0193074	Mesorhizobium sp. YM1C-6-2	0.0049661	Geobacillus thermoleovorans	0.0118031	Paludisphaera soli	0.0230081
																																						Dokdonella fugitiva	0.0192014	Ramlibacter agri	0.00491556	Sphingosinicella sp.	0.0189641	Luteolibacter arcticus	0.0229306
																																						Maioricimonas rarisocia	0.0191484	Devosia nanyangense	0.00485237	Symmachiella dynata	0.0116951	Cohnella herbarum	0.0228788
																																						Aneurinibacillus terranovensis	0.0190954	Paludisphaera rhizosphaerae	0.00483974	Piscinibacter sp.	0.0116831	Altererythrobacter sp.	0.0226979
																																						Acinetobacter baumannii	0.0189541	Bdellovibrio sp.	0.00480183	Lysobacter sp. CAU 1642	0.0116711	Paludisphaera rhizosphaerae	0.022672
																																						Microbacterium sp.	0.0187598	Tsuneonella rigui	0.00475128	Achromobacter mucicolens	0.0116591	Archangium violaceum	0.0226462
																																						Aestuariivirga sp.	0.0185832	Paludisphaera mucosa	0.00475128	Metabacillus arenae	0.0116351	Rhodanobacter lindaniclasticus	0.0226203
																																						Burkholderia lata	0.0185125	Planctomyces sp. SCGC AG-212-M04	0.00473865	Ramlibacter albus	0.0116351	Variibacter sp.	0.0224135
																																						Paenibacillus thermoaerophilus	0.0185125	Sporosarcina globispora	0.0046881	Archangium violaceum	0.0116112	Aestuariivirga sp. YIM B02566	0.0223101
																																						Variovorax sp. YR216	0.0184948	Gaiella occulta	0.00467547	Agrobacterium tumefaciens	0.0115872	Bradyrhizobium jicamae	0.0222843
																																						Phenylobacterium sp. J367	0.0184772	Lysobacter enzymogenes	0.00465019	Burkholderia pseudomallei	0.0115752	Aeribacillus pallidus	0.0222067
																																						Acidovorax carolinensis	0.0183182	Acinetobacter baumannii	0.00461228	Paenibacillus contaminans	0.0115512	Nitrospira sp. CR1.3	0.0222067
																																						Gemmatimonas sp.	0.0182475	Stenotrophomonas maltophilia	0.00459965	Ramlibacter sp. WS9	0.0115272	Pseudomonas syringae	0.0220774
																																						Streptococcus pneumoniae	0.0181239	Enhygromyxa salina	0.00457437	Actinomarinicola tropica	0.0115152	Sandaracinus amylolyticus	0.0219223
																																						Mesorhizobium camelthorni	0.0180179	Virgibacillus pantothenticus	0.00452383	Amaricoccus macauensis	0.0114552	Agrobacterium tumefaciens	0.0218706
																																						Paenibacillus durus	0.0179119	Propylenella binzhouense	0.00452383	Bacillus methanolicus	0.0113233	Erythrobacter sp.	0.0218448
																																						Sinorhizobium meliloti	0.0178589	Croceibacterium selenioxidans	0.00449856	Sphingomonas sinipercae	0.0111793	Planctomyces sp. SH-PL14	0.0218448
																																						Paenibacillus dendritiformis	0.0177883	Conexibacter sp.	0.00447328	Flavobacterium album	0.0111553	Sphingomonas edaphi	0.0217931
																																						Flaviaesturariibacter sp.	0.0176646	Halioglobus sp.	0.00446065	Aquisphaera insulae	0.0111194	Acidovorax delafieldii	0.0217931
																																						Rhodopseudomonas palustris	0.0176469	Bradyrhizobium sp. CB3481	0.00444801	Ilumatobacter coccineus	0.0110594	Rhodopseudomonas palustris	0.0217672
																																						Luteolibacter flavescens	0.0176469	Massilia sp.	0.00443537	Geobacillus sp. BCO2	0.0108435	Lysobacter niastensis	0.0216638
																																						Paenibacillus naphthalenovorans	0.0175233	Tuwongella immobilis	0.0044101	Sphingosinicella ginsenosidimutans	0.0108315	Hypericibacter adhaerens	0.0215863
																																						Sphingomonas deserti	0.0175233	Ramlibacter pallidus	0.00439746	Croceibacterium selenioxidans	0.0108195	Cohnella endophytica	0.0215863
																																						Croceibacterium selenioxidans	0.017488	Bradyrhizobium liaoningense	0.00438483	Rhizobium leguminosarum	0.0107835	Sinorhizobium meliloti	0.0215863
																																						Sphingosinicella sp. BN140058	0.017488	Sediminibacterium sp.	0.00437219	Ohtaekwangia koreensis	0.0107835	Methylotenera sp.	0.0214053
																																						Brevibacillus invocatus	0.0174526	Rhodopseudomonas palustris	0.00433428	Iamia sp. SCSIO 61187	0.0107595	Lysobacter sp. Root494	0.0211985
																																						Amaricoccus macauensis	0.0174173	Chryseolinea serpens	0.00433428	Sphingomonas rhizophila	0.0106276	Paludisphaera mucosa	0.0211209
																																						Bdellovibrio bacteriovorus	0.0173996	Brevibacillus sp. BC25	0.00430901	Caulobacter mirabilis	0.0105796	Noviherbaspirillum soli	0.0210175
																																						Pseudolysinimonas yzui	0.017329	Bradyrhizobium jicamae	0.00429637	Nitrospira sp. SG-bin1	0.0104236	Flavisolibacter ginsenosidimutans	0.0208624
																																						Roseimicrobium sp. ORNL1	0.017329	Dokdonella fugitiva	0.0042711	Lysobacter gilvus	0.0103757	Archangium gephyra	0.0207849
																																						Delftia tsuruhatensis	0.0172053	Thermomonas sp.	0.00425846	Steroidobacter denitrificans	0.0103277	Lysobacter sedimenti	0.0202937
																																						Massilia arenosa	0.01717	Chryseolinea soli	0.00425846	Cohnella herbarum	0.0103157	Arsenicitalea aurantiaca	0.0202937
																																						Phenylobacterium kunshanense	0.017117	Symmachiella dynata	0.00424583	Tardiphaga sp.	0.0102077	Prosthecobacter debontii	0.0200869
																																						Conexibacter sp.	0.017117	Mucilaginibacter sp.	0.00523147	Paenibacillus lautus	0.0101837	Enhygromyxa salina	0.020061
																																						Haloferula sp. BvORR071	0.0170817	Caenimonas soli	0.00423319	Flavihumibacter solisilvae	0.0101358	Tuwongella immobilis	0.0199576
																																						Bacillus cereus group sp. BfR-BA-01350	0.0170817	Pseudomonas sp.	0.00422056	Ureibacillus thermosphaericus	0.0100398	Solirubrobacter ginsenosidimutans	0.0199059
																																						Microvirga massiliensis	0.0169934	Burkholderia sp.	0.00422056	Lysobacter dokdonensis	0.0100158	Reyranella sp. MMS21-HV4-11	0.0198283
																																						Archangium violaceum	0.0169757	Rhabdothermincola salaria	0.00419528	Nitrospira moscoviensis	0.0098119	Delftia acidovorans	0.0197766
																																						Ilumatobacter coccineus	0.0169227	Lysobacter lactosilyticus	0.00415737	Devosia sediminis	0.00976392	Bradyrhizobium sp. CB3481	0.0197766
																																						Brevibacillus laterosporus	0.016852	Bradyrhizobium elkanii	0.00415737	Bacillus luti	0.00973993	Conexibacter sp.	0.0197508
																																						Sediminibacterium sp.	0.016799	Terrimicrobium sacchariphilum	0.00414474	Bacillus nitratireducens	0.00972794	Nitrospira japonica	0.019544
																																						Parafilimonas terrae	0.0166931	Rhizobium sp.	0.00411946	Massilia arenosa	0.00965597	Bacillus toyonensis	0.0194664
																																						Brevibacillus sp. HD1.4A	0.0166401	Ramlibacter alkalitolerans	0.00411946	Bradyrhizobium diazoefficiens	0.00965597	Ilumatobacter fluminis	0.0194406
																																						Sandaracinus amylolyticus	0.0165871	Ensifer sesbaniae	0.00409419	Bradyrhizobium sp. CB3481	0.00965597	Paenibacillus sp. Soil766	0.0193889
																																						Gemmata algarum	0.0165517	Lysinibacillus fusiformis	0.00406892	Anoxybacillus sp. UARK-01	0.00965597	Croceibacterium soli	0.019363
																																						Abditibacterium utsteinense	0.0165164	Sinorhizobium meliloti	0.00406892	Luteolibacter flavescens	0.00964397	Parageobacillus sp. VR-IP	0.0192854
																																						Solirubrobacter ginsenosidimutans	0.0164811	Planctomicrobium piriforme	0.00405628	Geobacillus sp. 44B	0.00960799	Lysobacter sp. CAU 1642	0.0191303
																																						Accumulibacter sp.	0.0164104	Haloferula sp. BvORR071	0.00403101	Parageobacillus galactosidasius	0.00959599	Brevifollis gellanilyticus	0.0190011
																																						Mesorhizobium shangrilense	0.0163044	Pseudolabrys sp. FHR47	0.00396783	Acidovorax sp. Root275	0.00956001	Luteimonas weifangensis	0.0190011
																																						Devosia ginsengisoli	0.0162868	Luteolibacter arcticus	0.00387937	Tuwongella immobilis	0.00954801	Caulobacter mirabilis	0.0189235
																																						Bradyrhizobium jicamae	0.0162868	Lysobacter terrestris	0.00384146	Nitrospira sp. BO4	0.00947604	Chryseolinea soli	0.0189235
																																						Aquincola sp.	0.0162514	Paenibacillus methanolicus	0.00376564	Variovorax sp. HW608	0.00945205	Lysobacter terrestris	0.0187943
																																						Paenibacillus sp. 32O-W	0.0162161	Paenibacillus psychroresistens	0.00375301	Lysobacter sp. KIS68-7	0.0093441	Sphingomonas sabuli	0.0185357
																																						Tautonia sociabilis	0.0162161	Aquincola sp.	0.00374037	Devosia salina	0.0093321	Sphingosinicella humi	0.0183806
																																						Mycobacterium tuberculosis	0.0161808	Luteimonas sp.	0.00418265	Cupriavidus taiwanensis	0.00932011	Sphingomonas koreensis	0.0183289
																																						Lysinibacillus sp. B2A1	0.0161101	Lysobacter sp. KIS68-7	0.00372774	Paenibacillus oryzae	0.00926013	Burkholderia pseudomallei	0.0183031
																																						Mesorhizobium australicum	0.0158275	Hyphomicrobium sp. CS1BSMeth3	0.00372774	Pirellula sp. SH-Sr6A	0.00926013	Entotheonella palauensis	0.018148
																																						Opitutus sp.	0.0157745	Aeoliella straminimaris	0.00366455	Chryseolinea soli	0.00926013	Tautonia marina	0.0181221
																																						Pseudaminobacter soli	0.0156862	Caenimonas sedimenti	0.00363928	Flavobacterium sp. MFBS3-15	0.0091042	Rhodanobacter fulvus	0.0179412
																																						Schlesneria sp.	0.0156685	Lysobacter dokdonensis	0.00362664	Propylenella binzhouense	0.0091042	Aneurinibacillus aneurinilyticus	0.0179153
																																						Flavobacterium soli	0.0155449	Pedobacter sp.	0.00353819	Bradyrhizobium icense	0.0090922	Ramlibacter montanisoli	0.0179153
																																						Cupriavidus taiwanensis	0.0154742	Methylotenera sp.	0.00352555	Sinorhizobium meliloti	0.00905622	Nitrospira moscoviensis	0.0179153
																																						Paenibacillus qinlingensis	0.0154565	Pseudoxanthomonas sp.	0.0045491	Terrimicrobium sacchariphilum	0.00904422	Mesorhizobium albiziae	0.0177602
																																						Acidobacterium sp.	0.0154389	Ramlibacter lithotrophicus	0.0034371	Aestuariivirga sp.	0.00904422	Thauera sp.	0.0174241
																																						Aneurinibacillus migulanus	0.0153682	Lysobacter sp. Root494	0.00342446	Microvirga massiliensis	0.00903223	Massilia sp. Mn16-1_5	0.0173724
																																						Gemmata sp.	0.0152799	Pseudolabrys sp. Root1462	0.00336128	Bacillus spizizenii	0.00903223	Metabacillus litoralis	0.0172949
																																						Lysobacter tabacisoli	0.0151386	Agrobacterium tumefaciens	0.0032981	Ramlibacter henchirensis	0.00902023	Microvirga massiliensis	0.0172949
																																						Aeoliella straminimaris	0.0150326	Lysobacter gilvus	0.00328546	Caenimonas soli	0.00900824	Ramlibacter sp. WS9	0.0170622
																																						Ramlibacter lithotrophicus	0.0150149	Ramlibacter paludis	0.00322228	Entotheonella palauensis	0.00898425	Paenibacillus oceani	0.0169071
																																						Aquisphaera insulae	0.0149973	Ilumatobacter coccineus	0.00322228	Flavisolibacter longurius	0.00893627	Acidovorax temperans	0.0168295
																																						Flavobacterium johnsoniae	0.0149796	Bacillus cereus group sp. BfR-BA-01325	0.0031591	Piscinibacter sp. XHJ-5	0.00891228	Reyranella aquatilis	0.0168295
																																						Reyranella sp. MMS21-HV4-11	0.0149443	Lysobacter solisilvae	0.0031591	Rhabdothermincola salaria	0.00887629	Cupriavidus taiwanensis	0.0167778
																																						Fuerstiella sp.	0.0148736	Novosphingobium sp. G106	0.00313383	Hydrogenophaga sp. NH-16	0.0088523	Pseudonocardia sp.	0.0166744
																																						Prosthecobacter fusiformis	0.0148559	Ramlibacter sp. WS9	0.00312119	Geobacillus sp. PA-3	0.00879233	Flavobacterium thermophilum	0.0166486
																																						Bradyrhizobium icense	0.0148383	Aestuariivirga sp.	0.00312119	Paenibacillus hemerocallicola	0.00875634	Nitrosomonas sp.	0.0165193
																																						Lignipirellula cremea	0.0148206	Paenibacillus oryzae	0.00310855	Bradyrhizobium japonicum	0.00874435	Altererythrobacter sp. Root672	0.0164935
																																						Candidatus Odyssella sp.	0.0147676	Ramlibacter montanisoli	0.00308328	Bradyrhizobium jicamae	0.00873235	Achromobacter mucicolens	0.0162349
																																						Thermomonas brevis	0.0146086	Brevifollis gellanilyticus	0.00304537	Pedosphaera parvula	0.00872036	Desertimonas sp.	0.0162091
																																						Tsuneonella rigui	0.0144496	Adhaeribacter terrigena	0.00304537	Nitrospira sp. KM1	0.00870836	Methyloversatilis sp.	0.0161832
																																						Lysobacter sp. CFH 32150	0.014432	Amaricoccus macauensis	0.00304537	Rhodopseudomonas palustris	0.00863639	Brevibacillus reuszeri	0.0161315
																																						Bradyrhizobium elkanii	0.0143613	Paenibacillus aceti	0.00303273	Ottowia sp.	0.0086244	Amaricoccus sp.	0.0211726
																																						Reyranella sp. CPCC 100927	0.0142377	Croceibacterium salegens	0.0030201	Adhaeribacter terrigena	0.0086124	Bacillus atrophaeus	0.016054
																																						Pseudoxanthomonas suwonensis	0.01422	Croceibacterium soli	0.00296955	Phenylobacterium zucineum	0.00860041	Mesorhizobium shangrilense	0.0160281
																																						Paenibacillus larvae	0.01422	Paenibacillus mucilaginosus	0.00295692	Chryseolinea serpens	0.00855243	Rhodobacter sp.	0.0160023
																																						Bradyrhizobium sp. CB3481	0.0140434	Paenibacillus plantarum	0.0028811	Nitrosomonas sp.	0.00851644	Fuerstiella sp.	0.0159506
																																						Rubrobacter sp.	0.0140434	Parvibaculum sp.	0.00286846	Pseudonocardia sp.	0.00848046	Youhaiella tibetensis	0.015873
																																						Bacillus infantis	0.014008	Acidovorax sp.	0.00285582	Tautonia marina	0.00848046	Croceibacterium selenioxidans	0.0157437
																																						Burkholderia multivorans	0.0139904	Devosia sp. ZB163	0.00283055	Pseudolabrys sp. Root1462	0.00846846	Aquincola sp.	0.0157437
																																						Caldilinea sp. CFX5	0.0137431	Pseudoxanthomonas mexicana	0.00281792	Devosia sp. A16	0.00840849	Paenibacillus rigui	0.0156662
																																						Bacillus pumilus	0.0137254	Bdellovibrio bacteriovorus	0.00280528	Microbacterium sp.	0.00839649	Pseudaminobacter soli	0.0156662
																																						Pelagibacterium sp. SCN 64-44	0.0135664	Paenibacillus agricola	0.00280528	Flavisolibacter ginsengisoli	0.0083845	Aeoliella straminimaris	0.0155111
																																						Flavobacterium thermophilum	0.0135134	Sphaerobacter sp.	0.00279264	Lysobacter sp. CFH 32150	0.00834851	Candidatus Odyssella sp.	0.0154852
																																						Caenimonas soli	0.0134781	Phenylobacterium kunshanense	0.00278001	Sphingomonas parva	0.00826455	Caldilinea sp. CFX5	0.0154594
																																						Aneurinibacillus aneurinilyticus	0.0134428	Mesorhizobium shangrilense	0.00276737	Pseudaminobacter soli	0.00822856	Brevibacillus choshinensis	0.0153818
																																						Lysobacter enzymogenes	0.0134428	Marmoricola sp.	0.0027421	Ramlibacter sp. Leaf400	0.00821657	Mesorhizobium alhagi	0.015356
																																						Aquabacterium sp.	0.0133544	Lysobacter tabacisoli	0.00271682	Sphingomonas piscis	0.00819258	Lacipirellula limnantheis	0.0153301
																																						Arenimonas sp. SCN 70-307	0.0133191	Halobacillus karajensis	0.00261573	Jenstvirus jenst	0.0081446	Lysobacter enzymogenes	0.0153043
																																						Piscinibacter sp.	0.0132661	Taibaiella sp.	0.00261573	Mesorhizobium shangrilense	0.00809662	Flavobacterium cerinum	0.015175
																																						Hyphomicrobium sp. CS1BSMeth3	0.0131778	Pseudomonas putida	0.00253991	Sphingobium sp.	0.00801265	Delftia tsuruhatensis	0.015175
																																						Staphylococcus aureus	0.0130895	Thauera sp.	0.00253991	Minicystis rosea	0.00797667	Acidobacterium sp.	0.0150457
																																						Pseudoduganella aquatica	0.0129835	Pseudoxanthomonas suwonensis	0.00247673	Bradyrhizobium liaoningense	0.00792869	Paenibacillus xylanilyticus	0.0149682
																																						Propylenella binzhouense	0.0129658	Sphingomonas koreensis	0.0024641	Devosia insulae	0.00788071	Mesorhizobium camelthorni	0.0149682
																																						Lysobacter niastensis	0.0129482	Phenylobacterium sp. J367	0.00243882	Xanthomonas citri	0.00779674	Rubrobacter sp.	0.0148389
																																						Ginsengibacter hankyongi	0.0128952	Flavipsychrobacter sp. JY13-12	0.00241355	Hydrogenophaga intermedia	0.00777275	Planctomyces sp. SCGC AG-212-M04	0.0147355
																																						Piscinibacter sp. XHJ-5	0.0128598	Chiayiivirga sp.	0.00238828	Sulfuritalea sp.	0.00776076	Marivirga sp.	0.0147097
																																						Nitrosocosmicus sp.	0.0128245	Aquicella lusitana	0.00238828	Geobacillus sp. E263	0.00774876	Ramlibacter lithotrophicus	0.0147097
																																						Paenibacillus macerans	0.0127892	Mesorhizobium camelthorni	0.00238828	Caldilinea sp. CFX5	0.00773677	Caenimonas soli	0.0147097
																																						Lautropia sp.	0.0127715	Mesorhizobium ephedrae	0.00236301	Pseudolysinimonas yzui	0.00770078	Flavihumibacter solisilvae	0.0146838
																																						Bythopirellula polymerisocia	0.0127362	Devosia insulae	0.00236301	Pseudomonas moraviensis	0.00764081	Reyranella sp. CPCC 100927	0.0146321
																																						Brevifollis gellanilyticus	0.0127185	Haliea sp.	0.00235037	Paludisphaera soli	0.00759283	Acidovorax sp. HMWF018	0.0146063
																																						Caldibacillus thermoamylovorans	0.0125949	Thermomonas aquatica	0.0023251	Rubrobacter sp.	0.00759283	Parageobacillus thermantarcticus	0.0145287
																																						Geobacter sp.	0.0125419	Paenibacillus harenae	0.00229982	Mesorhizobium alhagi	0.00759283	Rhodanobacter sp. Root179	0.0145029
																																						Paludisphaera soli	0.0125419	Ottowia sp.	0.00229982	Mucilaginibacter sp.	0.00893627	Sphingomonas xanthus	0.0142443
																																						Sphingomonas caeni	0.0124359	Microbacterium sp.	0.00227455	Mesorhizobium camelthorni	0.00752086	Lignipirellula cremea	0.0142443
																																						Carnobacterium maltaromaticum	0.0122062	Ginsengibacter hankyongi	0.00224928	Bradyrhizobium elkanii	0.00748487	Paenibacillus naphthalenovorans	0.0142185
																																						Flavihumibacter solisilvae	0.0122062	Aquicella siphonis	0.00224928	Lysobacter enzymogenes	0.00735293	Flavobacterium album	0.0141926
																																						Ectobacillus funiculus	0.0121003	Paenibacillus sp. Soil766	0.00223664	Acidoferrum panamensis	0.00728096	Nitrospira sp. KM1	0.0141409
																																						Devosia sp. FJ2-5-3	0.0120296	Aquincola tertiaricarbonis	0.00219873	Altererythrobacter segetis	0.00719699	Pseudomonas chlororaphis	0.0141151
																																						Bdellovibrio sp.	0.0119943	Arenimonas fontis	0.0021861	Longimicrobium terrae	0.00708904	Blastopirellula marina	0.0140634
																																						Marivirga sp.	0.0119766	Skermanella aerolata	0.00217346	Acinetobacter baumannii	0.00707704	Allosphingosinicella indica	0.0140375
																																						Candidatus Anammoximicrobium sp.	0.0119766	Hyphomonas sp.	0.00214819	Paludisphaera rhizosphaerae	0.00707704	Devosia sp. 67-54	0.0140375
																																						Archangium gephyra	0.0119059	Caulobacter segnis	0.00213555	Devosia lucknowensis	0.00702906	Croceibacterium salegens	0.01396
																																						Nevskia sp.	0.0118883	Tabrizicola sp.	0.00205973	Parvibaculum sp.	0.00688512	Thermomonas sp. HDW16	0.0137273
																																						Symmachiella dynata	0.011747	Devosia sp. A16	0.0020471	Archangium gephyra	0.00686113	Paenibacillus macerans	0.0136756
																																						Pedosphaera parvula	0.0117293	Pseudomonas fluorescens	0.00203446	Mesorhizobium albiziae	0.00684914	Ohtaekwangia koreensis	0.0136239
																																						Bacillus altitudinis	0.011694	Lysobacter sedimenti	0.00203446	Pseudomonas syringae	0.00682515	Steroidobacter denitrificans	0.0135722
																																						Xanthomonas citri	0.011694	Xanthomonas citri	0.00203446	Solirubrobacter ginsenosidimutans	0.00677717	Flaviaesturariibacter sp.	0.0135722
																																						Ramlibacter sp. WS9	0.0116763	Arenimonas oryziterrae	0.00198391	Paenibacillus durus	0.00674118	Candidatus Anammoximicrobium sp.	0.0135463
																																						Reyranella aquatilis	0.0115703	Paenibacillus thermoaerophilus	0.00198391	Hyphomonas sp.	0.0066932	Brevibacillus sp. MCWH	0.0134429
																																						Paenibacillus alvei	0.011429	Paenibacillus mendelii	0.00195864	Luteimonas composti	0.00665722	Geobacillus kaustophilus	0.0133395
																																						Mesorhizobium microcysteis	0.011429	Burkholderia pseudomallei	0.00195864	Methyloversatilis discipulorum	0.00664522	Luteolibacter flavescens	0.0132103
																																						Anoxybacillus calidus	0.0114113	Aneurinibacillus thermoaerophilus	0.001946	Dokdonella fugitiva	0.00660924	Arthrobacter sp. MAHUQ-56	0.0131844
																																						Koribacter versatilis	0.0114113	Occallatibacter savannae	0.001946	Sphingomonas arenae	0.00657325	Paenibacillus tyrfis	0.0131327
																																						Solibacter usitatus	0.0113583	Variovorax sp. HW608	0.00193337	Paludisphaera mucosa	0.00657325	Geobacillus sp. E263	0.0130293
																																						Blastopirellula sp.	0.0113407	Thermomonas sp. HDW16	0.00192073	Allosphingosinicella indica	0.00653727	Sphingomonas parva	0.0128742
																																						Nitrososphaera sp.	0.0112347	Noviherbaspirillum sp. Root189	0.00192073	Devosia enhydra	0.0064653	Iamia sp. SCSIO 61187	0.0128225
																																						Paenibacillus aceti	0.011217	Mycobacterium tuberculosis	0.0019081	Paenibacillus naphthalenovorans	0.00636934	Ramlibacter henchirensis	0.0126415
																																						Paenibacillus crassostreae	0.0111287	Rhodobacter sp.	0.00187019	Aquincola sp.	0.00630936	Actinomarinicola tropica	0.0125898
																																						Adhaeribacter terrigena	0.0109874	Rhodanobacter sp.	0.001807	Cohnella fermenti	0.00629737	Paradevosia shaoguanensis	0.0123572
																																						Bythopirellula goksoeyrii	0.0108814	Prosthecobacter dejongeii	0.001807	Paenibacillus larvae	0.0062254	Pseudoxanthomonas helianthi	0.0123572
																																						Parageobacillus toebii	0.0107754	Prosthecobacter debontii	0.001807	Devosia ureilytica	0.0062134	Bacillus spizizenii	0.0123313
																																						Nitrosomonas sp.	0.0107754	Bradyrhizobium guangdongense	0.00175646	Mesorhizobium australicum	0.00615343	Acidovorax sp. NO-1	0.0123055
																																						Brevundimonas fluminis	0.0107577	Mesorhizobium albiziae	0.00175646	Sphaerobacter sp.	0.00606946	Rhodanobacter sp. FDAARGOS 1247	0.0121245
																																						Blastopirellula marina	0.0107224	Burkholderia multivorans	0.00173119	Phreatobacter sp.	0.00592553	Parvibaculum sp.	0.0121245
																																						Ottowia sp.	0.0107224	Mesorhizobium alhagi	0.00173119	Paenibacillus harenae	0.00590154	Sphingosinicella sp. BN140058	0.0121245
																																						Panacibacter ginsenosidivorans	0.0106518	Pseudaminobacter soli	0.00173119	Thauera sp.	0.00586555	Paenibacillus flagellatus	0.0120728
																																						Luteimonas rhizosphaericola	0.0105811	Variovorax sp. YR216	0.00169328	Mesorhizobium microcysteis	0.00586555	Sphingomonas deserti	0.0120728
																																						Bacillus toyonensis	0.0104574	Prosthecobacter fusiformis	0.00168064	Sphingomonas deserti	0.00585356	Paenibacillus amylolyticus	0.0120469
																																						Anoxybacillus ayderensis	0.0104221	Mesorhizobium composti	0.001668	Geobacter sp.	0.00582957	Rossellomorea aquimaris	0.0120211
																																						Ohtaekwangia koreensis	0.0103161	Nibricoccus aquaticus	0.001668	Lautropia sp.	0.00580558	Noviherbaspirillum sp. L7-7A	0.0118918
																																						Devosia salina	0.0102278	Luteolibacter flavescens	0.001668	Geobacillus sp. 44C	0.00569762	Geobacillus thermodenitrificans	0.011866
																																						Paenibacillus sp. GP183	0.0102278	Streptococcus suis	0.00164273	Luteimonas rhizosphaericola	0.00566164	Aneurinibacillus sp. XH2	0.0118401
																																						Legionella pneumophila	0.0102101	Burkholderia cenocepacia	0.00163009	Croceibacterium soli	0.00566164	Paenibacillus sp. YN15	0.0117367
																																						Paenibacillus mendelii	0.0101218	Arenimonas terrae	0.00161746	Devosia ginsengisoli	0.00566164	Longimicrobium terrae	0.0117109
																																						Bacillus pseudomycoides	0.0100512	Sinimarinibacterium flocculans	0.00161746	Marmoricola sp.	0.00561366	Pseudomonas moraviensis	0.0116592
																																						Devosia sediminis	0.0100335	Jenstvirus jenst	0.00160482	Flavisolibacter nicotianae	0.00552969	Brevibacillus laterosporus	0.0116333
																																						Anoxybacillus tepidamans	0.00982152	Abditibacterium utsteinense	0.00160482	Mycobacterium tuberculosis	0.00552969	Sphingomonas sinipercae	0.0116333
																																						Paludisphaera mucosa	0.00975086	Pirellula sp. SH-Sr6A	0.00159219	Phreatobacter cathodiphilus	0.00546972	Marmoricola sp.	0.0116333
																																						Lysobacter dokdonensis	0.00971553	Aquamicrobium sp.	0.00157955	Sphingomonas ginkgonis	0.00543373	Rhodocytophaga rosea	0.0115816
																																						Lysobacter lactosilyticus	0.00969787	Sphingomonas caeni	0.00156691	Geobacillus subterraneus	0.00542174	Rhabdothermincola sediminis	0.0115816
																																						Ideonella sp.	0.00968021	Lysobacter telluris	0.001529	Alteraurantiacibacter buctensis	0.00542174	Acidovorax soli	0.0115558
																																						Prosthecobacter debontii	0.00964488	Lysobacter lycopersici	0.00151637	Edaphobacter aggregans	0.00540974	Ramlibacter sp. Leaf400	0.0114265
																																						Paenibacillus lautus	0.00957422	Achromobacter xylosoxidans	0.00149109	Paenibacillus xylanexedens	0.00536176	Paenibacillus agricola	0.0113748
																																						Lysobacter gilvus	0.00957422	Paenibacillus sp. Soil750	0.00149109	Phenylobacterium sp. J367	0.0052658	Flavobacterium sp. MFBS3-15	0.0113231
																																						Minicystis rosea	0.00955655	Alteraurantiacibacter buctensis	0.00147846	Parageobacillus sp. SY1	0.0052658	Paenibacillus qinlingensis	0.0112714
																																						Phreatobacter cathodiphilus	0.00955655	Chiayiivirga flava	0.00142791	Sphingomonas koreensis	0.00524181	Bacillus wiedmannii	0.0111163
																																						Rhodobacter sp.	0.00952122	Lysinibacillus sphaericus	0.00141528	Abditibacterium utsteinense	0.00519383	Geobacillus sp. 44C	0.0110904
																																						Steroidobacter denitrificans	0.00952122	Thermomonas carbonis	0.00139	Paenibacillus methanolicus	0.0050379	Maioricimonas rarisocia	0.0110387
																																						Paludisphaera rhizosphaerae	0.00950356	Arenimonas composti	0.00137737	Bacillus glycinifermentans	0.00500191	Lautropia sp.	0.0110129
																																						Paenibacillus hemerocallicola	0.00945057	Mesorhizobium sp. 8	0.00137737	Arsenicitalea aurantiaca	0.00498992	Propylenella binzhouense	0.010987
																																						Pseudoxanthomonas japonensis	0.00945057	Noviherbaspirillum soli	0.00136473	Luteimonas weifangensis	0.00497792	Rhodanobacter sp. SCN 67-45	0.0109612
																																						Prosthecobacter dejongeii	0.00945057	Cellvibrio sp.	0.00131418	Paenibacillus flagellatus	0.00496593	Parageobacillus galactosidasius	0.0108578
																																						Clostridium botulinum	0.00939757	Phreatobacter sp.	0.00130155	Panacibacter ginsenosidivorans	0.00484598	Blastopirellula sp.	0.0107544
																																						Pseudoxanthomonas helianthi	0.00939757	Reyranella sp. MMS21-HV4-11	0.00120046	Geobacillus sp. 12AMOR1	0.00480999	Brevibacillus sp. WF146	0.0106768
																																						Tuwongella immobilis	0.00930925	Hydrogenophaga intermedia	0.00117518	Sphingosinicella sp. BN140058	0.004798	Bacillus methanolicus	0.0106251
																																						Pelagibacterium sp. SCN 63-23	0.00904428	Burkholderia cepacia	0.00114991	Tsuneonella rigui	0.00476201	Geobacillus thermoleovorans	0.0106251
																																						Lysobacter sp. CAU 1642	0.00893829	Pseudoxanthomonas helianthi	0.00114991	Flaviaesturariibacter sp.	0.00473802	Pedobacter frigoris	0.0106251
																																						Bacillus spizizenii	0.00893829	Arsenicitalea aurantiaca	0.001112	Conexibacter sp.	0.00470204	Aquincola tertiaricarbonis	0.0105734
																																						Tautonia marina	0.00892063	Taibaiella soli	0.00109937	Parafilimonas terrae	0.00469004	Paenibacillus sp. GP183	0.0105734
																																						Variovorax sp. HW608	0.00890296	Reyranella aquatilis	0.00108673	Lysobacter sedimenti	0.00466605	Sphingomonas piscis	0.0103924
																																						Sulfuritalea sp.	0.00884997	Legionella pneumophila	0.00106146	Croceibacterium salegens	0.00466605	Acinetobacter baumannii	0.010289
																																						Lysobacter sp. KIS68-7	0.00881464	Devosia enhydra	0.00104882	Paenibacillus ehimensis	0.00465406	Aneurinibacillus migulanus	0.0102115
																																						Geobacillus subterraneus	0.00865566	Noviherbaspirillum suwonense	0.00102355	Pelagibacterium sp. SCN 63-23	0.00457009	Acidovorax sp. ACV02	0.0102115
																																						Phreatobacter sp.	0.008585	Caulobacter mirabilis	0.00102355	Novosphingobium sp. G106	0.0045461	Noviherbaspirillum sp. Root189	0.0100822
																																						Pedobacter frigoris	0.00817871	Pseudomonas syringae	0.00101091	Variovorax sp. YR216	0.00453411	Anoxybacillus ayderensis	0.0100564
																																						Brevibacillus panacihumi	0.00816105	Flavobacterium psychrophilum	0.000998275	Koribacter versatilis	0.00449812	Aneurinibacillus danicus	0.0100305
																																						Desulfitobacterium hafniense	0.00812572	Polaromonas sp. JS666	0.000985639	Mesorhizobium sp. J428	0.00449812	Aestuariivirga sp.	0.0100305
																																						Brevibacillus formosus	0.00801973	Pseudolysinimonas yzui	0.000973002	Aneurinibacillus terranovensis	0.00439017	Sphaerobacter sp.	0.00979783
																																						Mesorhizobium sp. J428	0.00796674	Delftia acidovorans	0.000973002	Brevibacillus sp. WF146	0.00437817	Parageobacillus sp. SY1	0.00974613
																																						Burkholderia pseudomallei	0.00784309	Lysobacter sp. CAU 1642	0.000960366	Paenibacillus sp. 32O-W	0.00435418	Lysobacter tabacisoli	0.00964272
																																						Nitrospira sp. SG-bin1	0.00779009	Rhodanobacter denitrificans	0.000947729	Bacillus sonorensis	0.00425822	Paenibacillus elgii	0.00953932
																																						Chryseolinea serpens	0.00777243	Novosphingobium sp. 9U	0.000947729	Flavisolibacter ginsenosidimutans	0.00422224	Acidovorax sp. GW101-3H11	0.00941006
																																						Devosia lucknowensis	0.00754279	Methyloversatilis discipulorum	0.000935093	Paenibacillus oryzisoli	0.00419825	Symmachiella dynata	0.00930665
																																						Anaeromyxobacter oryzae	0.00734848	Paradevosia shaoguanensis	0.000935093	Nitratireductor aestuarii	0.00419825	Paenibacillus sp. XY044	0.0092808
																																						Paenibacillus amylolyticus	0.00729548	Aneurinibacillus sp. XH2	0.00090982	Lysinibacillus yapensis	0.00417426	Sphingomonas rhizophila	0.00922909
																																						Chryseolinea soli	0.00727782	Hephaestia caeni	0.00090982	Pseudorhizobium flavum	0.00417426	Sphingomonas jaspsi	0.00907398
																																						Anoxybacillus vitaminiphilus	0.00726015	Pseudomonas alcaligenes	0.000897184	Cohnella sp.	0.00400633	Bacillus infantis	0.00904813
																																						Acidoferrum panamensis	0.00726015	Brevundimonas sp. Root1279	0.000884547	Rhodocytophaga rosea	0.00399433	Pseudomonas alcaligenes	0.00891887
																																						Hyphomonas sp.	0.00726015	Alcanivorax sp.	0.000884547	Anaeromyxobacter oryzae	0.00399433	Thermomonas brevis	0.00889302
																																						Brevibacillus thermoruber	0.00715417	Achromobacter mucicolens	0.000884547	Paenibacillus vietnamensis	0.00398234	Nitrospira sp. SG-bin1	0.00881547
																																						Aneurinibacillus danicus	0.00708351	Devosia ginsengisoli	0.000846638	Paenibacillus sinopodophylli	0.00394635	Alteraurantiacibacter buctensis	0.00881547
																																						Terrimicrobium sacchariphilum	0.00706584	Arenimonas metalli	0.000834002	Pelagibacterium sp. SCN 64-44	0.00386239	Cohnella sp.	0.00876376
																																						Edaphobacter aggregans	0.00704818	Pseudomonas lalkuanensis	0.000834002	Brevundimonas fluminis	0.00381441	Paenibacillus alvei	0.00868621
																																						Nibricoccus aquaticus	0.00685387	Pseudoxanthomonas kaohsiungensis	0.000821366	Pseudomonas siliginis	0.00380241	Sphingomonas arenae	0.00850524
																																						Nitrospira japonica	0.0068362	Hephaestia mangrovi	0.000821366	Paenibacillus tyrfis	0.00373044	Solibacillus silvestris	0.00845354
																																						Paenibacillus psychroresistens	0.00678321	Angustibacter sp. Root456	0.000821366	Cohnella endophytica	0.00371845	Ilumatobacter coccineus	0.00837598
																																						Devosia ureilytica	0.00674788	Janthinobacterium sp. 17J80-10	0.00077082	Paenibacillus dendrobii	0.00362249	Acidovorax sp. FJL06	0.00829843
																																						Parageobacillus galactosidasius	0.00671255	Mesorhizobium australicum	0.000758184	Paenibacillus psychroresistens	0.0035865	Sphingomonas ginkgonis	0.00829843
																																						Entotheonella palauensis	0.00667722	Aquincola sp. J276	0.000758184	Rhodanobacter denitrificans	0.00353852	Nitrospira sp. BO4	0.00824673
																																						Heyndrickxia coagulans	0.00664189	Ottowia caeni	0.000732911	Paradevosia shaoguanensis	0.00352653	Paenibacillus larvae	0.00806576
																																						Protaetiibacter sp. SSC-01	0.00664189	Pseudomonas chlororaphis	0.000720274	Bradyrhizobium guangdongense	0.00349054	Geobacillus sp. 44B	0.00785895
																																						Halioglobus sp.	0.00655357	Massilia arenosa	0.000707638	Paenibacillus dendritiformis	0.00344256	Nitrospira tepida	0.00760043
																																						Haliea sp.	0.00637692	Pseudoxanthomonas japonensis	0.000707638	Paenibacillus antri	0.00341857	Amaricoccus macauensis	0.00757458
																																						Nitrospira moscoviensis	0.00618261	Methyloversatilis sp.	0.000707638	Skermanella aerolata	0.00341857	Sphingomonas mesophila	0.00754873
																																						Bacillus atrophaeus	0.00614728	Youhaiella tibetensis	0.000707638	Lysobacter telluris	0.00340658	Bythopirellula polymerisocia	0.00747117
																																						Paenibacillus xylanilyticus	0.00611195	Pseudoduganella aquatica	0.000695002	Youhaiella tibetensis	0.00328663	Bythopirellula goksoeyrii	0.00741947
																																						Agrobacterium larrymoorei	0.00611195	Acidovorax soli	0.000669729	Methyloversatilis sp.	0.00325064	Caldibacillus thermoamylovorans	0.00734191
																																						Nitrospira sp. BO4	0.00582932	Jatrophihabitans sp.	0.000657092	Phenylobacterium kunshanense	0.00325064	Arcticibacter tournemirensis	0.00734191
																																						Paenibacillus odorifer	0.00565267	Polaromonas sp. CF318	0.00063182	Luteimonas marina	0.00322665	Ectobacillus panaciterrae	0.00723851
																																						Pirellula sp. SH-Sr6A	0.00565267	Pelagibacterium sp. SCN 64-44	0.000619183	Arthrobacter sp. MAHUQ-56	0.00319067	Paenibacillus lycopersici	0.00723851
																																						Heyndrickxia oleronia	0.00547603	Luteimonas marina	0.000619183	Paenibacillus agricola	0.00309471	Bacillus anthracis	0.00721265
																																						Staphylospora marina	0.00522872	Arenimonas donghaensis	0.000606547	Pseudomonas koreensis	0.00308271	Anoxybacillus rupiensis	0.00705754
																																						Nitratireductor aestuarii	0.00499908	Caulobacter sp. SLTY	0.00059391	Devosia elaeis	0.00305872	Paenibacillus ehimensis	0.00697999
																																						Bacillus safensis	0.00494609	Cellvibrio mixtus	0.000581274	Rhodobacter sp. SGA-6-6	0.00304673	Cohnella phaseoli	0.00690243
																																						Pseudomonas glycinae	0.00492843	Nitratireductor aestuarii	0.000581274	Mesorhizobium sp. 8	0.00303473	Lactobacillus jensenii	0.00690243
																																						Parageobacillus sp. G301	0.00487543	Mesorhizobium microcysteis	0.000581274	Rhodocytophaga aerolata	0.00302274	Acidovorax radicis	0.00690243
																																						Devosia elaeis	0.00482244	Arenimonas soli	0.000568638	Aquincola tertiaricarbonis	0.00302274	Paenibacillus durus	0.00669562
																																						Geobacillus sp.	0.00475178	Mesorhizobium sp. J428	0.000556001	Rhodanobacter sp.	0.00295077	Acidovorax carolinensis	0.00661806
																																						Lysinibacillus fusiformis	0.0045398	Novosphingobium chloroacetimidivorans	0.000556001	Knoellia sp. DB2414S	0.00292678	Paenibacillus crassostreae	0.00659221
																																						Solibacillus silvestris	0.00434549	Burkholderia contaminans	0.000543365	Mesorhizobium composti	0.00279483	Aeromonas caviae	0.00656636
																																						Nitrospira sp. CR1.3	0.00425717	Arthrobacter sp. MAHUQ-56	0.000530728	Polaromonas sp. JS666	0.00277084	Rhodocytophaga aerolata	0.0063854
																																						Nitrospira tepida	0.00420418	Massilia sp. Root418	0.000518092	Massilia sp. Mn16-1_5	0.00272286	Virgibacillus pantothenticus	0.0063854
																																						Nitrospira sp. KM1	0.00418651	Solibacillus silvestris	0.000518092	Pseudomonas chlororaphis	0.00268688	Pseudomonas atacamensis	0.00630784
																																						Luteimonas composti	0.00416885	Paenibacillus vietnamensis	0.000505456	Caulobacter segnis	0.00260291	Janthinobacterium sp. 17J80-10	0.00625614
																																						Luteimonas marina	0.00416885	Pseudofulvimonas gallinarii	0.000480183	Flavobacterium lindanitolerans	0.00255493	Knoellia sp. DB2414S	0.00617858
																																						Heyndrickxia sporothermodurans	0.00372723	Candidimonas sp.	0.000480183	Noviherbaspirillum soli	0.00242299	Geobacillus sp. 12AMOR1	0.00615273
																																						Anoxybacillus rupiensis	0.0036919	Arcticibacter tournemirensis	0.000467547	Paenibacillus mucilaginosus	0.00241099	Hyphomicrobium sp. CS1BSMeth3	0.00615273
																																						Saccharococcus thermophilus	0.00363891	Thermomonas brevis	0.000467547	Flavobacterium johnsoniae	0.002399	Brevibacillus brevis	0.00604932
																																						Rossellomorea aquimaris	0.00362124	Luteimonas rhizosphaericola	0.00045491	Paenibacillus lycopersici	0.00229104	Brevibacillus panacihumi	0.00599762
																																						Hydrogenophaga intermedia	0.00358592	Devosia sp. 67-54	0.00045491	Noviherbaspirillum sp. L7-7A	0.00226705	Skermanella aerolata	0.00594591
																																						Occallatibacter savannae	0.00337394	Arenimonas sp. SCN 70-307	0.000442274	Ginsengibacter hankyongi	0.00223107	Noviherbaspirillum suwonense	0.00589421
																																						Hydrogenophaga pseudoflava	0.00333861	Delftia tsuruhatensis	0.000429637	Ectobacillus panaciterrae	0.00218309	Pusillimonas sp. T2	0.00576495
																																						Parageobacillus sp. VR-IP	0.00330328	Brevundimonas fluminis	0.000417001	Carnobacterium maltaromaticum	0.0021591	Mesorhizobium composti	0.00542888
																																						Metabacillus litoralis	0.00328562	Chitinimonas taiwanensis	0.000404365	Acinetobacter junii	0.0021471	Ectobacillus funiculus	0.00540303
																																						Paenibacillus sp. P1XP2	0.00325029	Knoellia sp. DB2414S	0.000404365	Massilia sp. Bi118	0.00213511	Paenibacillus sp. Soil750	0.00529962
																																						Pseudorhizobium flavum	0.00325029	Burkholderia lata	0.000391728	Paenibacillus rigui	0.00211112	Nitrosocosmicus sp.	0.00514451
																																						Pseudomonas alcaligenes	0.00316196	Pelagibacterium sp. SCN 63-23	0.000391728	Nibricoccus aquaticus	0.00208713	Mesorhizobium sp. 8	0.00501525
																																						Brevibacillus sp. WF146	0.00307364	Arenimonas caeni	0.000379092	Paenibacillus plantarum	0.00205114	Paenibacillus sp. 32O-W	0.0049894
																																						Chitinimonas taiwanensis	0.00305598	Massilia sp. Bi118	0.000379092	Pusillimonas sp. T2	0.00202715	Novosphingobium sp. 9U	0.00478258
																																						Polaromonas sp. JS666	0.00305598	Massilia sp. Root351	0.000353819	Noviherbaspirillum suwonense	0.00201516	Brevibacillus centrosporus	0.00470503
																																						Geobacillus sp. BCO2	0.00302065	Aeromonas caviae	0.000353819	Virgibacillus chiguensis	0.00185922	Clostridium carboxidivorans	0.00467918
																																						Fictibacillus gelatini	0.00286167	Massilia sp. Mn16-1_5	0.000353819	Devosia sp. FJ2-5-3	0.00185922	Geobacillus subterraneus	0.00454992
																																						Bacillus badius	0.00280867	Flavobacterium anhuiense	0.000341183	Alcanivorax sp.	0.00177526	Jatrophihabitans sp.	0.00442066
																																						Pseudofulvimonas gallinarii	0.00280867	Devosia ureilytica	0.000341183	Brevibacillus sp. MCWH	0.00173927	Chitinimonas taiwanensis	0.00418799
																																						Sutcliffiella horikoshii	0.00263203	Hydrogenophaga pseudoflava	0.000328546	Pseudoduganella aquatica	0.00170329	Brevibacillus borstelensis	0.00403288
																																						Rhodanobacter sp. LX-99	0.00261436	Rhodanobacter fulvus	0.000328546	Flavobacterium soli	0.00170329	Angustibacter sp. Root456	0.00400703
																																						Rhodobacter sp. SGA-6-6	0.00257903	Devosia sediminis	0.00031591	Pseudofulvimonas gallinarii	0.0016673	Alcanivorax sp.	0.00400703
																																						Brevibacillus marinus	0.00256137	Phreatobacter cathodiphilus	0.000303273	Brevibacillus marinus	0.0016673	Paenibacillus sp. P1XP2	0.00387777
																																						Sinimarinibacterium flocculans	0.00256137	Agrobacterium larrymoorei	0.000303273	Fictibacillus gelatini	0.00159533	Agrobacterium larrymoorei	0.00387777
																																						Brevibacillus sp.	0.00243772	Devosia lucknowensis	0.000290637	Geobacillus sp.	0.00159533	Acinetobacter junii	0.00380022
																																						Brevibacillus sp. BC25	0.00227873	Rugamonas brunnea	0.000290637	Bacillus benzoevorans	0.00154735	Paenibacillus thermoaerophilus	0.00380022
																																						Pseudomonas lalkuanensis	0.00210209	Micromonospora sp. HUAS 3	0.000278001	Bacillus gaemokensis	0.00152336	Heyndrickxia coagulans	0.00377436
																																						Cohnella sp.	0.00206676	Devosia elaeis	0.000278001	Occallatibacter savannae	0.00146339	Brevibacillus parabrevis	0.00374851
																																						Brevibacillus sp. MCWH	0.00201377	Devosia salina	0.000265364	Sphingomonas caeni	0.00146339	Acidovorax sp. SCN 65-108	0.00367096
																																						Cohnella endophytica	0.0019961	Pseudorhizobium flavum	0.000265364	Paenibacillus sp. TCA20	0.0014274	Fictibacillus phosphorivorans	0.00361925
																																						Cellvibrio sp.	0.00197844	Jatrophihabitans sp. SB3-54	0.000240091	Rhodanobacter thiooxydans	0.00134344	Anoxybacillus sp. UARK-01	0.0035934
																																						Geobacillus sp. E263	0.00187245	Asticcacaulis taihuensis	0.000240091	Desulfitobacterium hafniense	0.00125947	Geobacillus sp. BCO2	0.00346414
																																						Ureibacillus chungkukjangi	0.00178413	Rhodanobacter sp. OK091	0.000227455	Jatrophihabitans sp.	0.00124748	Acidovorax sp. JMULE5	0.00341244
																																						Alicyclobacillus macrosporangiidus	0.00166047	Mucilaginibacter sp. PPCGB 2223	0.000214819	Paenibacillus sp. FSL H7-0326	0.00123548	Aquincola sp. J276	0.00338659
																																						Proteiniphilum sp.	0.00158981	Rhodanobacter sp. B05	0.000202182	Arcticibacter tournemirensis	0.00121149	Sinimarinibacterium flocculans	0.00338659
																																						Asticcacaulis taihuensis	0.00157215	Protaetiibacter sp. SSC-01	0.000202182	Novosphingobium sp. 9U	0.00121149	Pseudomonas brassicacearum	0.00328318
																																						Geobacillus sp. 44C	0.00143083	Acidovorax sp. NO-1	0.000189546	Alicyclobacillus macrosporangiidus	0.0011995	Brevibacillus sp.	0.00325733
																																						Rugamonas brunnea	0.00134251	Proteiniphilum sp.	0.000189546	Staphylospora marina	0.00116351	Paenibacillus dendritiformis	0.00317977
																																						Polaromonas sp. CF318	0.00121886	Devosia sp. FJ2-5-3	0.000189546	Aquincola sp. J276	0.00112753	Paenibacillus mendelii	0.00315392
																																						Brevibacillus composti	0.0011482	Acidovorax carolinensis	0.000176909	Paenibacillus xylanilyticus	0.00100758	Novosphingobium chloroacetimidivorans	0.00312807
																																						Aeromonas caviae	0.00113053	Flavobacterium cerinum	0.000151637	Devosia sp. 67-54	0.000995584	Hephaestia caeni	0.00305051
																																						Geobacillus sp. 44B	0.00102455	Acidovorax temperans	0.000139	Pseudomonas corrugata	0.000983589	Brevibacillus agri	0.00299881
																																						Anoxybacillus sp. UARK-01	0.00102455	Pedobacter frigoris	0.000139	Paenibacillus sp. Soil750	0.000971594	Pseudomonas corrugata	0.00297296
																																						Brevibacillus fortis	0.00091856	Rhodanobacter sp. FDAARGOS 1247	0.000139	Rhodanobacter glycinis	0.000959599	Clostridium botulinum	0.00292125
																																								Acidovorax radicis	0.000139	Hephaestia caeni	0.000935609	Paenibacillus dendrobii	0.0028954
																																								Flavobacterium johnsoniae	0.000139	Polaromonas sp. CF318	0.000923614	Lysinibacillus yapensis	0.00274029
																																								Pseudomonas corrugata	0.000126364	Pseudomonas brassicacearum	0.000899624	Hephaestia mangrovi	0.00263688
																																								Rhodanobacter sp. Root179	0.000113728	Protaetiibacter sp. SSC-01	0.000887629	Sutcliffiella horikoshii	0.00263688
																																								Rhodobacter sp. SGA-6-6	0.000113728	Novosphingobium chloroacetimidivorans	0.000887629	Candidimonas sp.	0.00240422
																																								Pseudomonas koreensis	0.000101091	Massilia sp. Root351	0.000851644	Brevibacillus invocatus	0.00235251
																																								Brevundimonas poindexterae	0.000101091	Heyndrickxia ginsengihumi	0.000839649	Acidovorax sp. Root275	0.00224911
																																								Acidovorax sp. HMWF018	8.84547e-05	Massilia sp. Root418	0.000839649	Jatrophihabitans sp. SB3-54	0.0021974
																																								Rhodanobacter sp. LX-99	8.84547e-05	Paenibacillus sp. Soil766	0.000839649	Metabacillus arenae	0.00211985
																																								Flavobacterium album	6.3182e-05	Paenibacillus sp. GP183	0.000803664	Brevibacillus sp. BC25	0.00199059
																																								Flavobacterium sp. MFBS3-15	6.3182e-05	Hephaestia mangrovi	0.000743689	Cohnella sp. LGH	0.00196474
																																								Flavobacterium lindanitolerans	5.05456e-05	Candidimonas sp.	0.000731694	Streptococcus agalactiae	0.00191303
																																								Flavobacterium soli	5.05456e-05	Angustibacter sp. Root456	0.000719699	Pseudomonas siliginis	0.00188718
																																								Acidovorax sp. Root275	5.05456e-05	Calditerricola satsumensis	0.000683714	Paenibacillus sp. TCA20	0.00186133
																																								Acidovorax sp. FJL06	3.79092e-05	Jatrophihabitans sp. SB3-54	0.000659724	Paenibacillus aceti	0.00183548
																																								Pseudomonas siliginis	3.79092e-05	Pseudomonas glycinae	0.000611744	Paenibacillus sp. FSL H7-0326	0.00165452
																																								Clostridium carboxidivorans	2.52728e-05	Rugamonas brunnea	0.000587755	Alicyclobacillus macrosporangiidus	0.00162866
																																								Pseudomonas glycinae	2.52728e-05	Lactobacillus jensenii	0.000563765	Brevibacillus gelatini	0.00160281
																																										Rhodanobacter sp. T12-5	0.00055177	Ureibacillus chungkukjangi	0.00160281
																																										Asticcacaulis taihuensis	0.00055177	Bacillus tropicus	0.00155111
																																										Rhodanobacter sp. B05	0.0004798	Geobacillus sp. PA-3	0.001396
																																										Rhodanobacter sp. OK091	0.0004798	Geobacillus sp.	0.00137015
																																										Mucilaginibacter sp. PPCGB 2223	0.000443815	Ureibacillus thermosphaericus	0.00131844
																																										Rhodanobacter fulvus	0.000443815	Aneurinibacillus terranovensis	0.00131844
																																										Proteiniphilum sp.	0.000443815	Pseudomonas lalkuanensis	0.00126674
																																										Rhodanobacter sp. Soil772	0.00038384	Caldalkalibacillus thermarum	0.00121503
																																										Micromonospora sp. HUAS 3	0.000347855	Streptococcus suis	0.00103407
																																										Rhodanobacter sp. FDAARGOS 1247	0.00031187	Desulfitobacterium hafniense	0.000930665
																																										Brevundimonas poindexterae	0.00031187	Bacillus luti	0.000930665
																																										Rhodanobacter sp. SCN 67-45	0.00021591	Brevibacillus marinus	0.000878961
																																										Rhodanobacter sp. Root179	0.00021591	Brevibacillus formosus	0.00085311
																																												Micromonospora sp. HUAS 3	0.000827258
																																												Bacillus paranthracis	0.000697999
																																												Bacillus nitratireducens	0.000594591
																																												Bacillus pacificus	0.000542888
																																												Mesorhizobium sp. M00.F.Ca.ET.186.01.1.1	0.000542888
																																												Thermoactinomyces daqus	0.000542888
																																												Brevibacillus composti	0.000517036
																																												Bacillus gaemokensis	0.000439481
																																												Calditerricola satsumensis	0.000413629
																																												Staphylospora marina	0.000387777
																																												Brevibacillus fortis	0.000361925
																																												Brevibacillus sp. NSP2.1	0.00028437
																																												Jenstvirus jenst	0.00028437
																																												Bacillus mobilis	0.000206814
																																												Bacillus albus	0.000180963
																																												Brevibacillus sp. HD1.4A	0.000155111
																																												Brevibacillus sp. HD3.3A	0.000155111
																																												Pseudomonas sp. Cab53	0.000103407
																																												Bacillus cereus group sp. BcHK114	0.000103407
																																												Pseudomonas sp. P97.38	7.75554e-05
																																												Bacillus cereus group sp. N8	5.17036e-05
[truncated: 5 more columns]
