# Supplementary material for: Shotgun metagenomic profiling reveals Bacillus-dominated bacterial communities in urban rooftop and surface garden soils of Bangladesh
Source: PLoS One. 2026 Mar 6;21(3):e0344114. doi: 10.1371/journal.pone.0344114 (PMC12965560; doi:10.1371/journal.pone.0344114)
Supplement: S2 Data — (XLSX) [file pone.0344114.s002.xlsx]

## Sheet: Data S2
S2 Data: KEGG functional pathways identified in Dhaka rooftop garden (DRG), Dhaka surface garden (DSG), Gazipur rooftop garden (GRG) and Gazipur surface garden (GSG) soil bacteriomes
KO (KEGG Functions)	Hits_DRG	Relative Abundance_DRG	Hits_DSG	Relative Abundance_DSG	Hits_GRG	Relative Abundance_GRG	Hits_GSG	Relative Abundance_GSG
Carbohydrate metabolism	39912.7	10.7481	380811	11.0719	179239	9.68967	365135	9.30463
ABC transporters	13203.2	3.5555	140922	4.09725	80184.5	4.33478	165372	4.21411
Oxidative phosphorylation	6687.12	1.80078	140443	4.08332	69405.7	3.75208	148915	3.79475
Biosynthesis of amino acids	8957.65	2.41221	138239	4.01926	79460.8	4.29566	154524	3.93769
Two-component system	8648.13	2.32886	111579	3.24413	69083.6	3.73466	136121	3.46873
Pyrimidine metabolism	7532.91	2.02854	111948	3.25484	57211	3.09283	116493	2.96855
Glycolysis / Gluconeogenesis	3470.4	0.934545	93839.6	2.72835	45592.8	2.46475	94426.4	2.40624
Quorum sensing	2568.88	0.691774	75538.3	2.19625	38828.2	2.09905	77270.2	1.96905
Bacterial secretion system	3300.49	0.88879	51113.3	1.4861	55377.4	2.99371	83633.6	2.13121
Citrate cycle (TCA cycle)	2983.79	0.803506	62528.2	1.81799	33411.6	1.80623	67196.9	1.71236
Porphyrin metabolism	1320.55	0.355612	54043.9	1.57131	38678.5	2.09096	66021	1.68239
Bacterial chemotaxis	2725.54	0.733962	60406.8	1.75631	30277.4	1.6368	60157.9	1.53299
Pyruvate metabolism	3261.02	0.878161	58661.9	1.70558	27576.9	1.49081	60618.9	1.54473
Photosynthesis	31177.2	8.39573	55054	1.60068	23576.1	1.27452	57648.5	1.46904
Methane metabolism	31997.5	8.61661	49470.7	1.43834	25063.1	1.35491	53829.2	1.37171
Carbon metabolism	26055.9	7.01661	51853.8	1.50763	23049.1	1.24604	53326.9	1.35891
Histidine metabolism	29856.2	8.03998	42867.3	1.24635	29174.4	1.57717	51663.4	1.31652
Metabolic pathways	26191.1	7.05301	45880.4	1.33396	19927.3	1.07727	48202.2	1.22832
Propanoate metabolism	1843.87	0.496537	44270.3	1.28714	22241.6	1.20238	49617.2	1.26438
Peptidoglycan biosynthesis	1456.38	0.392189	42347.9	1.23125	23741.3	1.28346	45178.8	1.15128
Nitrogen metabolism	3689.69	0.993597	43765.9	1.27248	18840.5	1.01852	46508	1.18515
Carbon fixation pathways in prokaryotes	856.08	0.230534	38191.7	1.11041	24791.7	1.34024	45873.1	1.16897
Arginine and proline metabolism	7156.61	1.92721	37820.7	1.09962	18159.7	0.981713	43592.6	1.11086
Lipopolysaccharide biosynthesis	1478.74	0.39821	38313.2	1.11394	22228.6	1.20168	45357.9	1.15584
Glyoxylate and dicarboxylate metabolism	2612.67	0.703567	40014.3	1.1634	18942.1	1.02401	44648.7	1.13777
Pentose phosphate pathway	3267.1	0.879799	36055.3	1.0483	21800.4	1.17853	40454.4	1.03089
Fatty acid biosynthesis	1926.48	0.518781	38419.7	1.11704	20870.1	1.12824	42755.3	1.08952
Valine, leucine and isoleucine degradation	275.153	0.0740961	38908.8	1.13126	21896.5	1.18373	40443.7	1.03061
Cysteine and methionine metabolism	2731.02	0.735438	36643.4	1.06539	19043.3	1.02948	40915.6	1.04264
Protein export	3080.89	0.829654	37319.1	1.08504	17685.3	0.95607	40387.2	1.02918
RNA polymerase	3311.86	0.891852	36210.7	1.05281	18180.6	0.982846	40596.3	1.0345
One carbon pool by folate	1748.55	0.470868	35604.4	1.03518	19364.7	1.04686	39416.1	1.00443
Glycine, serine and threonine metabolism	987.437	0.265907	29235.9	0.850025	25913.7	1.4009	39129.5	0.997127
Butanoate metabolism	2246.73	0.605023	34519.3	1.00364	19247.5	1.04052	36685.3	0.934842
Pantothenate and CoA biosynthesis	2772.59	0.74663	36740.9	1.06823	15268.8	0.825434	36281.7	0.924557
Terpenoid backbone biosynthesis	762.499	0.205334	34575.2	1.00526	19479.9	1.05309	44584.2	1.13613
Alanine, aspartate and glutamate metabolism	2925.84	0.787901	30448.3	0.885273	18921	1.02287	41232.7	1.05072
Amino sugar and nucleotide sugar metabolism	3860.72	1.03965	33871.5	0.984803	14421	0.779601	35225.4	0.897639
Glycerophospholipid metabolism	2097.4	0.564808	30019.4	0.872804	19668.2	1.06327	36824.2	0.93838
Flagellar assembly	1682.8	0.453161	26356.2	0.766297	23438.4	1.26708	40031.4	1.02011
Carbon fixation by Calvin cycle	2851.23	0.76781	32235	0.937221	15774.3	0.852761	36686.6	0.934875
Lysine biosynthesis	1303.16	0.350929	31961.8	0.929277	16363.9	0.884634	37259.4	0.94947
Fatty acid degradation	706.07	0.190138	30729	0.893435	17491.4	0.945586	39685.8	1.0113
Mismatch repair	1354.87	0.364853	29023.2	0.84384	13994	0.756517	33119.6	0.843976
Sulfur relay system	1445.56	0.389275	22503.3	0.654276	15591.1	0.842856	33450.8	0.852416
Riboflavin metabolism	419.805	0.11305	22385.7	0.650858	15861.8	0.857492	32245.4	0.821699
Thiamine metabolism	600.749	0.161776	24385.4	0.708997	12927.4	0.698858	30219.2	0.770066
Sulfur metabolism	853.822	0.229926	25161	0.731547	11624.8	0.628438	28930.9	0.737237
Selenocompound metabolism	1395.59	0.375818	23538.9	0.684385	12669	0.684887	26710.9	0.680667
Folate biosynthesis	579.154	0.155961	23583.2	0.685675	11329	0.612444	25225.3	0.642808
Benzoate degradation	617.685	0.166337	23466.1	0.68227	10845.8	0.586327	25748.3	0.656137
Tryptophan metabolism	446.273	0.120177	21829.4	0.634682	12034.7	0.650594	25405	0.647389
DNA replication	1153.37	0.310592	22349.7	0.649811	10085.1	0.5452	21995.8	0.560513
Glutathione metabolism	1148.07	0.309163	21021.9	0.611205	8602.02	0.465026	22209.5	0.565958
C5-Branched dibasic acid metabolism	865.932	0.233187	20043	0.582742	8792.68	0.475333	23171	0.590461
Nucleotide excision repair	127.461	0.034324	20505	0.596175	8822.78	0.47696	23093.6	0.588488
Glycerolipid metabolism	966.836	0.26036	16270.5	0.473059	11977	0.647475	20773.6	0.529367
Nicotinate and nicotinamide metabolism	1207.92	0.32528	17846.6	0.518885	7036.15	0.380374	19896.1	0.507008
beta-Alanine metabolism	939.955	0.253121	17659.3	0.513438	7411.04	0.400641	17857.3	0.455051
Lysine degradation	579.226	0.15598	17116.2	0.497647	8126.67	0.439328	21343.8	0.543898
Biosynthesis of unsaturated fatty acids	923.831	0.248779	14511.3	0.421912	10239.6	0.553555	17481	0.445463
Fructose and mannose metabolism	4153.67	1.11854	15817.1	0.459875	5092.69	0.275311	17186.5	0.43796
Tyrosine metabolism	632.671	0.170372	14814	0.430711	8765.08	0.473841	16914.5	0.431028
Parkinson disease	1513.54	0.407582	4883.41	0.141983	5885.28	0.318159	17552.4	0.447283
Ubiquinone and other terpenoid-quinone biosynthesis	1072.89	0.28892	14678.3	0.426766	7912.5	0.42775	16854.1	0.429487
Biotin metabolism	826.636	0.222605	14172.6	0.412064	8242.64	0.445598	16520.9	0.420998
Phenylalanine metabolism	1298.88	0.349775	10968.5	0.318904	8244.68	0.445708	10437.6	0.265977
Starch and sucrose metabolism	1589.54	0.428047	12232.2	0.355647	6657.24	0.359891	18158.6	0.46273
Cyanoamino acid metabolism	864.661	0.232845	10752.7	0.312631	8716.59	0.471219	15946	0.406348
Drug metabolism - other enzymes	1355.57	0.365041	13251.9	0.385295	4898.35	0.264805	12508	0.318737
Peroxisome	449.325	0.120999	12990	0.377681	4428.54	0.239407	13388.4	0.341171
Tetracycline biosynthesis	613.03	0.165083	12082.7	0.351299	4407.17	0.238252	9355.28	0.238398
Base excision repair	1138.28	0.306529	12118.6	0.352345	3485.17	0.188409	15003	0.382316
Phosphotransferase system (PTS)	2866.37	0.771887	10764.3	0.312967	3058.73	0.165355	16175	0.412184
Aminobenzoate degradation	382.676	0.103051	10494.3	0.305118	5436.57	0.293901	14517.8	0.369952
Vitamin B6 metabolism	867.179	0.233523	9437.4	0.274389	4765.22	0.257608	13390.8	0.341233
Inositol phosphate metabolism	371.675	0.100089	5933.61	0.172518	6815.09	0.368424	10347.3	0.263678
Novobiocin biosynthesis	246.144	0.0662841	8024.91	0.233321	4607.33	0.249072	11227.6	0.286109
Biofilm formation - Vibrio cholerae	384.7	0.103596	8118.59	0.236045	3861.46	0.208751	11312	0.28826
PPAR signaling pathway	93.1213	0.0250767	7417.85	0.215671	4138.12	0.223707	14194.8	0.361722
Taurine and hypotaurine metabolism	184.266	0.0496211	5916.44	0.172019	5571.98	0.301221	10128	0.25809
Cardiac muscle contraction	421.261	0.113441	4230.61	0.123004	3503.86	0.189419	10654.9	0.271517
Epithelial cell signaling in Helicobacter pylori infection	243.432	0.0655539	6444.86	0.187382	4497.42	0.243131	10544.3	0.268698
Olfactory transduction	2333.24	0.62832	167.057	0.00485713	42.5344	0.00229941	8347.32	0.212712
Atrazine degradation	0	0	5644.29	0.164106	5277.51	0.285302	8569.8	0.218382
Pathways in cancer	373.375	0.100546	5135.74	0.14932	5190.51	0.280599	7631.14	0.194462
Limonene degradation	81.1848	0.0218623	7344.97	0.213553	3379.98	0.182722	9108.1	0.232099
Caprolactam degradation	81.1848	0.0218623	7063.52	0.205369	3379.98	0.182722	6426.28	0.163759
Ribosome biogenesis in eukaryotes	201.525	0.0542686	7447.94	0.216546	2734.05	0.147803	7982.88	0.203425
Ethylbenzene degradation	171.795	0.0462628	7224.78	0.210058	2952.08	0.159589	1497.47	0.0381595
Amyotrophic lateral sclerosis	92.4843	0.0249051	6413.09	0.186458	3815.95	0.20629	7855.11	0.200169
Lipoic acid metabolism	222.915	0.0600288	6285.72	0.182755	3520.2	0.190302	7457.6	0.19004
alpha-Linolenic acid metabolism	0	0	7119.34	0.206992	2952.08	0.159589	6963.42	0.177447
Toluene degradation	960.146	0.258558	7587.06	0.220591	1484.02	0.0802261	6959.77	0.177354
Galactose metabolism	1626.16	0.43791	5358.43	0.155794	2693.47	0.145609	6527.09	0.166328
Systemic lupus erythematosus	1253.91	0.337666	545.627	0.0158639	142.314	0.00769351	6594.83	0.168054
Taste transduction	70.5229	0.0189911	0	0	0	0	6256.78	0.15944
Tropane, piperidine and pyridine alkaloid biosynthesis	592.709	0.159611	5042.65	0.146613	3407.25	0.184196	7104.91	0.181052
Pentose and glucuronate interconversions	1931.61	0.520165	5164.48	0.150156	1260.51	0.0681431	6365.83	0.162218
Drug metabolism - cytochrome P450	439.825	0.118441	5727.66	0.16653	2071.01	0.111959	7804.26	0.198874
Metabolism of xenobiotics by cytochrome P450	439.825	0.118441	5727.66	0.16653	2071.01	0.111959	7275.92	0.18541
Type I diabetes mellitus	167.456	0.0450942	4663.44	0.135588	3371.86	0.182283	1284.48	0.0327319
Chloroalkane and chloroalkene degradation	414.238	0.11155	5583.77	0.162346	2074.84	0.112166	87.1557	0.00222096
Phosphonate and phosphinate metabolism	274.076	0.0738059	3916.8	0.113879	3551.86	0.192014	6297.84	0.160486
Ascorbate and aldarate metabolism	996.047	0.268226	6291.41	0.182921	111.459	0.00602547	5915.67	0.150747
Phosphatidylinositol signaling system	233.293	0.0628237	3005.23	0.087376	4100.25	0.22166	5248.01	0.133733
MAPK signaling pathway - yeast	252.69	0.068047	5024	0.146071	1821.86	0.0984898	5248.01	0.133733
Styrene degradation	86.5102	0.0232964	3132.79	0.0910847	3809.55	0.205945	5384.52	0.137212
Streptomycin biosynthesis	516.921	0.139202	4556.49	0.132478	1883.48	0.101821	4891.15	0.12464
Naphthalene degradation	414.238	0.11155	4444.02	0.129208	2063.43	0.111549	6001.1	0.152924
Zeatin biosynthesis	33.2202	0.00894588	4007.12	0.116506	2692.19	0.14554	4630.67	0.118002
Protein processing in endoplasmic reticulum	132.715	0.0357388	3744.55	0.108871	1648.59	0.0891227	6003.27	0.15298
Prion disease	92.4843	0.0249051	3807.96	0.110715	1368.28	0.0739695	3960.07	0.100913
NOD-like receptor signaling pathway	0	0	3509.57	0.102039	1648.59	0.0891227	5714.66	0.145625
Antigen processing and presentation	0	0	3509.57	0.102039	1648.59	0.0891227	5015.2	0.127801
Progesterone-mediated oocyte maturation	0	0	3509.57	0.102039	1648.59	0.0891227	4473.61	0.114
Prostate cancer	0	0	3509.57	0.102039	1648.59	0.0891227	4599.4	0.117205
Nucleocytoplasmic transport	382.162	0.102912	3337.68	0.097042	754.624	0.040795	3454.72	0.0880357
Insulin signaling pathway	190.412	0.051276	2881.16	0.0837686	1444.73	0.0781021	2925.07	0.0745387
Isoquinoline alkaloid biosynthesis	166.926	0.0449516	3508.2	0.102	1100.78	0.0595083	3214.94	0.0819253
Arachidonic acid metabolism	89.2749	0.0240409	3127.91	0.090943	1193.5	0.0645205	3214.94	0.0819253
Retinol metabolism	197.55	0.0531983	3222.43	0.0936911	848.474	0.0458685	3214.94	0.0819253
Fluorobenzoate degradation	55.3901	0.014916	3527.98	0.102575	421.919	0.022809	3214.94	0.0819253
African trypanosomiasis	69.0225	0.0185871	1202.24	0.0349548	2692.97	0.145582	2856.66	0.0727953
Renal cell carcinoma	228.595	0.0615584	1326.87	0.0385784	2299.7	0.124322	3020.1	0.0769603
Biosynthesis of ansamycins	43.4137	0.0116909	2418.73	0.0703236	1285	0.0694674	2607.72	0.0664519
Polyketide sugar unit biosynthesis	346.569	0.0933276	2264.13	0.0658288	866.485	0.0468422	3050	0.0777222
Chagas disease	375.409	0.101094	750.646	0.0218248	1193.83	0.0645384	2358.09	0.0600905
Adipocytokine signaling pathway	85.2565	0.0229588	1663.5	0.0483657	1194.67	0.064584	2174.65	0.0554161
Linoleic acid metabolism	0	0	2132.65	0.0620061	757.917	0.040973	3563.73	0.0908134
Biosynthesis of siderophore group nonribosomal peptides	305.746	0.0823345	310.044	0.00901442	2220.17	0.120023	2770.67	0.0706041
Polycyclic aromatic hydrocarbon degradation	0	0	2232.06	0.0648963	333.548	0.0180316	2708.09	0.0690095
Steroid biosynthesis	0	0	1776.06	0.0516382	777.315	0.0420217	2618.78	0.0667337
Proximal tubule bicarbonate reclamation	153.948	0.0414568	976.81	0.0284004	1280.61	0.0692299	2006.63	0.0511343
Cytokine-cytokine receptor interaction	855.496	0.230377	194.429	0.00565296	0	0	2064.11	0.0525991
RIG-I-like receptor signaling pathway	754.676	0.203227	194.429	0.00565296	0	0	1495.83	0.0381177
JAK-STAT signaling pathway	720.565	0.194041	194.429	0.00565296	0	0	2805.52	0.0714923
Small cell lung cancer	110.669	0.0298022	299.296	0.00870192	1242.22	0.0671547	1114.68	0.0284052
Hepatitis C	385.582	0.103833	156.308	0.0045446	0	0	1445.16	0.0368265
Apoptosis	34.1114	0.00918587	400.149	0.0116342	1242.22	0.0671547	2187.36	0.0557398
Toxoplasmosis	53.3465	0.0143657	299.296	0.00870192	1242.22	0.0671547	450.428	0.0114781
Toll-like receptor signaling pathway	419.693	0.113019	156.308	0.0045446	0	0	417.83	0.0106474
Viral myocarditis	0	0	315.886	0.00918429	1242.22	0.0671547	383.719	0.00977819
Colorectal cancer	0	0	299.296	0.00870192	1242.22	0.0671547	1437.89	0.0366412
p53 signaling pathway	0	0	299.296	0.00870192	1242.22	0.0671547	220.583	0.00562104
Xylene degradation	394.696	0.106288	1130.38	0.0328653	0	0	1522.34	0.0387934
Type II diabetes mellitus	64.3612	0.0173318	1382.2	0.0401871	55.1019	0.00297881	1387.38	0.0353541
Cytosolic DNA-sensing pathway	385.582	0.103833	156.308	0.0045446	0	0	265.89	0.0067756
Natural killer cell mediated cytotoxicity	385.582	0.103833	156.308	0.0045446	0	0	1387.38	0.0353541
Dioxin degradation	504.183	0.135772	680.758	0.0197928	0	0	1387.38	0.0353541
Osteoclast differentiation	272.275	0.0733211	81.5553	0.00237119	0	0	1387.38	0.0353541
Chlorocyclohexane and chlorobenzene degradation	55.3901	0.014916	1020.55	0.0296722	0	0	1139.65	0.0290415
Primary immunodeficiency	204.361	0.0550324	730.7	0.0212448	18.4961	0.000999901	1102.95	0.028106
Nitrotoluene degradation	375.6	0.101146	539.414	0.0156833	0	0	207.542	0.00528872
Phenylpropanoid biosynthesis	68.263	0.0183826	812.647	0.0236274	0	0	207.542	0.00528872
Phagosome	124.21	0.0334486	58.8482	0.00171099	14.1433	0.000764588	1021.54	0.0260316
Bladder cancer	79.465	0.0213992	581.905	0.0169187	0	0	124.273	0.00316682
Penicillin and cephalosporin biosynthesis	174.165	0.0469011	402.987	0.0117167	17.6766	0.000955598	652.624	0.0166306
Spliceosome	122.732	0.0330505	57.805	0.00168066	21.5332	0.00116409	788.564	0.0200947
Vasopressin-regulated water reabsorption	65.9069	0.0177481	0	0	0	0	736.721	0.0187737
Pathogenic Escherichia coli infection	79.2966	0.0213538	30.5005	0.000886791	14.1433	0.000764588	683.704	0.0174226
Gap junction	79.2966	0.0213538	13.9095	0.000404415	14.1433	0.000764588	138.238	0.00352267
Carbohydrate digestion and absorption	25.9279	0.00698214	444.456	0.0129224	0	0	623.031	0.0158765
Ubiquitin mediated proteolysis	243.384	0.065541	0	0	0	0	414.563	0.0105642
Neomycin, kanamycin and gentamicin biosynthesis	45.6217	0.0122855	388.271	0.0112889	0	0	61.7687	0.00157403
Regulation of actin cytoskeleton	89.9581	0.0242248	28.3003	0.000822822	0	0	0	0
Neuroactive ligand-receptor interaction	87.7219	0.0236227	0	0	0	0	93.3241	0.00237815
Autoimmune thyroid disease	113.307	0.0305124	74.7527	0.00217341	0	0	69.0869	0.00176052
Autophagy - animal	113.307	0.0305124	74.7527	0.00217341	0	0	470.384	0.0119867
Cell cycle	213.068	0.0573771	0	0	0	0	127.132	0.00323966
Biosynthesis of vancomycin group antibiotics	219.443	0.0590939	81.6283	0.00237332	13.6019	0.000735319	241.086	0.00614353
Carotenoid biosynthesis	0	0	309.557	0.00900025	0	0	46.7091	0.00119028
mTOR signaling pathway	59.361	0.0159854	44.4816	0.00129329	0	0	43.1579	0.00109978
Chemokine signaling pathway	134.931	0.0363356	0	0	0	0	83.2684	0.0021219
Bisphenol degradation	211.663	0.0569988	15.3592	0.000446565	11.4124	0.000616954	83.2684	0.0021219
Cell cycle - yeast	102.399	0.027575	0	0	0	0	96.8154	0.00246712
Oocyte meiosis	102.399	0.027575	0	0	0	0	290.99	0.00741521
TGF-beta signaling pathway	102.399	0.027575	0	0	0	0	149.895	0.00381973
Wnt signaling pathway	102.399	0.027575	0	0	0	0	22.4236	0.000571414
Betalain biosynthesis	0	0	232.609	0.00676302	0	0	66.7091	0.00169993
Indole alkaloid biosynthesis	0	0	232.609	0.00676302	0	0	223.075	0.00568456
Endocytosis	70.1538	0.0188917	0	0	0	0	59.3487	0.00151237
Vibrio cholerae infection	62.854	0.016926	44.9387	0.00130658	0	0	59.3487	0.00151237
Staphylococcus aureus infection	24.2159	0.00652111	49.6987	0.00144497	54.7848	0.00296167	59.3487	0.00151237
Tight junction	0	0	16.5909	0.000482376	0	0	59.3487	0.00151237
Circadian rhythm	102.399	0.027575	0	0	0	0	118.307	0.00301479
Collecting duct acid secretion	44.9135	0.0120948	28.3477	0.000824201	0	0	118.307	0.00301479
Calcium signaling pathway	31.0542	0.0083626	0	0	0	0	40.6954	0.00103703
Protein digestion and absorption	31.794	0.00856183	0	0	0	0	62.854	0.00160169
MAPK signaling pathway	0	0	0	0	0	0	105.652	0.00269231
Bacterial invasion of epithelial cells	27.7758	0.00747975	16.5909	0.000482376	0	0	13.041	0.000332321
Leukocyte transendothelial migration	33.7888	0.00909899	16.5909	0.000482376	0	0	46.3077	0.00118005
Glycosylphosphatidylinositol (GPI)-anchor biosynthesis	60.0568	0.0161727	0	0	0	0	44.9135	0.00114452
Lysosome	82.1862	0.0221319	0	0	0	0	0	0
Meiosis - yeast	0	0	21.5546	0.000626693	0	0	0	0
Complement and coagulation cascades	24.2159	0.00652111	0	0	0	0	24.2372	0.00061763
Shigellosis	0	0	16.5909	0.000482376	0	0	27.7758	0.000707802
Cell adhesion molecules	0	0	0	0	0	0	0	0
Long-term depression	0	0	0	0	0	0	40.5282	0.00103277
mRNA surveillance pathway	0	0	0	0	0	0	78.8445	0.00200917
Leishmaniasis	0	0	0	0	0	0	13.041	0.000332321
Neurotrophin signaling pathway	0	0	0	0	0	0	24.2159	0.000617087
N-Glycan biosynthesis	0	0	0	0	48.5062	0.00262225	0	0
Flavonoid biosynthesis	0	0	65.1819	0.00189514	0	0	0	0
Amoebiasis	0	0	0	0	0	0	13.041	0.000332321
Hematopoietic cell lineage	0	0	0	0	0	0	13.041	0.000332321
Circadian rhythm - plant	10.3837	0.00279622	7.99586	0.000232477	28.1781	0.00152331	0	0
Asthma	0	0	0	0	0	0	0	0
Flavone and flavonol biosynthesis	44.0987	0.0118754	0	0	0	0	0	0
Glycosaminoglycan degradation	44.0987	0.0118754	0	0	0	0	17.4838	0.000445534
Glycosphingolipid biosynthesis - lacto and neolacto series	24.4024	0.00657134	0	0	0	0	24.2372	0.00061763
Non-homologous end-joining	0	0	41.9375	0.00121932	0	0	24.2372	0.00061763
Mucin type O-glycan biosynthesis	0	0	0	0	0	0	36.174	0.00092181
Glycosphingolipid biosynthesis - globo and isoglobo series	0	0	0	0	21.2472	0.00114862	0	0
Gastric acid secretion	0	0	0	0	0	0	44.0987	0.00112375
Sphingolipid metabolism	3.34169	0.000899885	13.0653	0.000379869	21.2472	0.00114862	44.0987	0.00112375
Dilated cardiomyopathy	0	0	16.5909	0.000482376	0	0	0	0
Vascular smooth muscle contraction	31.0542	0.0083626	0	0	0	0	0	0
Hedgehog signaling pathway	0	0	0	0	0	0	0	0
Salivary secretion	0	0	0	0	0	0	21.2472	0.000541436
Malaria	0	0	0	0	0	0	0	0
Adherens junction	0	0	16.5909	0.000482376	0	0	34.3125	0.000874374
Arrhythmogenic right ventricular cardiomyopathy	0	0	16.5909	0.000482376	0	0	0	0
Focal adhesion	0	0	16.5909	0.000482376	0	0	0	0
Hypertrophic cardiomyopathy	0	0	16.5909	0.000482376	0	0	0	0
Phototransduction - fly	0	0	16.5909	0.000482376	0	0	0	0
Steroid hormone biosynthesis	0	0	13.0653	0.000379869	0	0	0	0
Other glycan degradation	3.34169	0.000899885	0	0	0	0	0	0
